# Supplementary material for: Dysregulated Sheddase Signalling as a Molecular Driver of Plaque Instability Revealed by Integrative Transcriptomics
Source: J Cell Mol Med. 2026 Apr 25;30(8):e71136. doi: 10.1111/jcmm.71136 (PMC13109717; doi:10.1111/jcmm.71136)
Supplement: Supplementary file 1 — Description The supplementary file contains in separate sheets the entire list of 4792 differentially expressed genes (DEGs) identified using Express analyst, Gene Ontology (GO) enrichment results for Biological Process (GO‐BP), Molecular Function (GO‐MF), and Cellular Component (GO‐CC) by WebGestalt, Statistically significant pathways identified across three major databases(KEGG, Reactome, and WikiPathways), DEGs implicated in key identified pathways, including Neutrophil Extracellular Trap (NET) formation, Chemokine Signalling, Cytokine‐Cytokine Receptor Interaction, and Osteoclast Differentiation, Results of the protein–protein interaction (PPI) network enrichment based on STRING DB analysis, and Targeted enrichment analysis of mitochondrial‐localized proteins based on Mitocarta. [file JCMM-30-e71136-s001.xlsx]

## Sheet: 4792 DEGs_ExpressAnalyst_P_5%
EntrezID	logFC	AveExpr	t	P.Value	adj.P.Val	B	Symbols	Name
28875	5.7046	-2.9421	21.925	3.0854e-08	0.00061681	7.749	IGKV3D-15	immunoglobulin kappa variable 3D-15 (gene/pseudogene)
221303	5.22	-3.1845	18.196	1.271e-07	0.0012001	7.0337	FAM162B	family with sequence similarity 162 member B
28638	6.417	-2.586	17.377	1.801e-07	0.0012001	6.8354	TRBC2	T cell receptor beta constant 2
4049	3.8894	-3.8497	16.626	2.5131e-07	0.001256	6.6377	LTA	lymphotoxin alpha
26765	6.2608	-1.6873	11.912	3.0262e-06	0.012099	4.9169	SNORD12C	"small nucleolar RNA, C/D box 12C"
100874214	2.2831	1.5074	11.3	4.4573e-06	0.014851	4.613	TM4SF19-AS1	TM4SF19 antisense RNA 1
147	-3.4769	0.80017	-10.583	7.1987e-06	0.016856	4.2249	ADRA1B	adrenoceptor alpha 1B
7025	2.4375	0.047898	10.281	8.8809e-06	0.016856	4.0508	NR2F1	nuclear receptor subfamily 2 group F member 1
78986	-2.9035	2.8676	-10.211	9.3355e-06	0.016856	4.0091	DUSP26	dual specificity phosphatase 26
8343	1.5878	2.1021	10.133	9.8638e-06	0.016856	3.9629	H2BC7	H2B clustered histone 7
8332	2.2585	1.6116	9.7698	1.2843e-05	0.016856	3.7394	H2AC16	H2A clustered histone 16
114	4.914	-2.757	9.6761	1.3765e-05	0.016856	3.6801	ADCY8	adenylate cyclase 8
347252	-3.4706	1.0145	-9.6442	1.4097e-05	0.016856	3.6597	IGFBPL1	insulin like growth factor binding protein like 1
3381	5.3076	3.6398	9.6276	1.4272e-05	0.016856	3.649	IBSP	integrin binding sialoprotein
84733	3.5591	-1.0262	9.5699	1.4903e-05	0.016856	3.6119	CBX2	chromobox 2
1058	1.871	-1.1155	9.5471	1.5161e-05	0.016856	3.5971	CENPA	centromere protein A
116211	2.7359	2.9792	9.5422	1.5216e-05	0.016856	3.5939	TM4SF19	transmembrane 4 L six family member 19
9312	-6.124	-1.8004	-9.5187	1.5488e-05	0.016856	3.5786	KCNB2	potassium voltage-gated channel subfamily B member 2
8354	2.1214	1.729	9.4586	1.6209e-05	0.016856	3.5394	H3C11	H3 clustered histone 11
6442	-1.7013	5.0006	-9.398	1.6974e-05	0.016856	3.4994	SGCA	sarcoglycan alpha
115330	2.7258	0.64692	9.3184	1.804e-05	0.016856	3.4465	GPR146	G protein-coupled receptor 146
134111	-3.2468	0.48705	-9.241	1.9149e-05	0.016856	3.3945	UBE2QL1	ubiquitin conjugating enzyme E2 Q family like 1
4908	-2.4147	1.6552	-9.2246	1.9393e-05	0.016856	3.3834	NTF3	neurotrophin 3
105370969	3.2818	-4.1536	9.1618	2.0365e-05	0.016963	3.3407	LOC105370969	uncharacterized LOC105370969
8876	1.9369	3.6195	9.0912	2.1519e-05	0.017144	3.2923	VNN1	vanin 1
241	1.8441	4.2885	9.0166	2.2823e-05	0.017144	3.2405	ALOX5AP	arachidonate 5-lipoxygenase activating protein
10516	-2.0854	6.6719	-8.9983	2.3155e-05	0.017144	3.2278	FBLN5	fibulin 5
8345	1.7145	2.6453	8.9002	2.5033e-05	0.017872	3.1589	H2BC9	H2B clustered histone 9
7434	-2.6869	2.3003	-8.7804	2.7561e-05	0.018278	3.0735	VIPR2	vasoactive intestinal peptide receptor 2
6539	2.1539	1.2433	8.76	2.802e-05	0.018278	3.0588	SLC6A12	solute carrier family 6 member 12
79987	2.2211	5.9309	8.737	2.8548e-05	0.018278	3.0422	SVEP1	"sushi, von Willebrand factor type A, EGF and pentraxin domain containing 1"
5028	1.6807	2.873	8.7068	2.9258e-05	0.018278	3.0203	P2RY1	purinergic receptor P2Y1
84701	4.4877	-3.5506	8.6353	3.1016e-05	0.018628	2.9681	COX4I2	cytochrome c oxidase subunit 4I2
4496	3.3993	-4.0948	8.6094	3.1682e-05	0.018628	2.9491	MT1H	metallothionein 1H
259232	-2.2907	4.2074	-8.5596	3.3008e-05	0.018853	2.9124	NALCN	"sodium leak channel, non-selective"
1063	2.0269	3.0841	8.4894	3.4983e-05	0.019427	2.8601	CENPF	centromere protein F
22997	-2.7083	2.5041	-8.4398	3.6458e-05	0.019698	2.8229	IGSF9B	immunoglobulin superfamily member 9B
100131315	5.1596	-2.4222	8.3905	3.7996e-05	0.019989	2.7856	LOC100131315	uncharacterized LOC100131315
27254	-1.9244	3.1214	-8.3526	3.9227e-05	0.020042	2.7568	CSDC2	cold shock domain containing C2
3988	2.0328	7.4274	8.3264	4.0103e-05	0.020042	2.7368	LIPA	"lipase A, lysosomal acid type"
55107	-1.7837	6.0313	-8.2252	4.3699e-05	0.020762	2.6589	ANO1	anoctamin 1
3009	2.2174	3.5266	8.2076	4.4359e-05	0.020762	2.6453	H1-5	"H1.5 linker histone, cluster member"
3007	1.3491	4.0314	8.1563	4.6353e-05	0.020762	2.6052	H1-3	"H1.3 linker histone, cluster member"
23281	-2.4934	3.1437	-8.1432	4.6877e-05	0.020762	2.595	MTUS2	microtubule associated scaffold protein 2
163732	-1.6245	2.0605	-8.1258	4.7583e-05	0.020762	2.5814	CITED4	Cbp/p300 interacting transactivator with Glu/Asp rich carboxy-terminal domain 4
57419	-2.3226	3.8489	-8.0974	4.8764e-05	0.020762	2.559	SLC24A3	solute carrier family 24 member 3
55686	1.1496	3.4102	8.0962	4.8814e-05	0.020762	2.558	MREG	melanoregulin
3161	2.4553	0.93685	8.0168	5.2296e-05	0.021493	2.495	HMMR	hyaluronan mediated motility receptor
3371	2.2589	9.1786	7.9791	5.4042e-05	0.021493	2.4649	TNC	tenascin C
26585	5.3173	3.3533	7.9529	5.5296e-05	0.021493	2.4438	GREM1	"gremlin 1, DAN family BMP antagonist"
64151	2.4123	1.7273	7.9501	5.5434e-05	0.021493	2.4416	NCAPG	non-SMC condensin I complex subunit G
10278	-1.1149	3.3896	-7.9303	5.6403e-05	0.021493	2.4256	EFS	embryonal Fyn-associated substrate
377007	-1.7131	3.5477	-7.9187	5.6983e-05	0.021493	2.4162	KLHL30	kelch like family member 30
891	1.7862	1.7455	7.8723	5.9362e-05	0.021976	2.3786	CCNB1	cyclin B1
11130	1.5577	1.883	7.8304	6.1609e-05	0.02199	2.3443	ZWINT	ZW10 interacting kinetochore protein
8639	-2.2495	6.32	-7.8129	6.2572e-05	0.02199	2.33	AOC3	amine oxidase copper containing 3
245972	3.6416	1.5694	7.8106	6.2699e-05	0.02199	2.3281	ATP6V0D2	ATPase H+ transporting V0 subunit d2
744	-2.1356	3.0772	-7.781	6.4376e-05	0.022189	2.3038	MPPED2	metallophosphoesterase domain containing 2
348174	-2.6121	2.4945	-7.6889	6.9914e-05	0.023191	2.2274	CLEC18A	C-type lectin domain family 18 member A
401145	1.9357	1.3861	7.6232	7.4193e-05	0.023191	2.1722	CCSER1	coiled-coil serine rich protein 1
57619	-2.3047	5.5007	-7.5978	7.5922e-05	0.023191	2.1508	SHROOM3	shroom family member 3
3741	-3.9678	2.3944	-7.5891	7.6527e-05	0.023191	2.1434	KCNA5	potassium voltage-gated channel subfamily A member 5
291	-1.8951	5.7668	-7.5877	7.6624e-05	0.023191	2.1423	SLC25A4	solute carrier family 25 member 4
91461	-1.9614	4.3845	-7.5708	7.7807e-05	0.023191	2.128	PKDCC	"protein kinase domain containing, cytoplasmic"
4317	7.0393	-0.50558	7.5692	7.7923e-05	0.023191	2.1266	MMP8	matrix metallopeptidase 8
9837	1.4756	1.3586	7.5656	7.8179e-05	0.023191	2.1236	GINS1	GINS complex subunit 1
53826	1.6941	2.6996	7.5599	7.8586e-05	0.023191	2.1187	FXYD6	FXYD domain containing ion transport regulator 6
146664	4.0985	-3.7452	7.5558	7.8886e-05	0.023191	2.1152	MGAT5B	"alpha-1,6-mannosylglycoprotein 6-beta-N-acetylglucosaminyltransferase B"
11167	-0.93924	9.2087	-7.5394	8.0075e-05	0.0232	2.1012	FSTL1	follistatin like 1
4240	-1.2471	9.1281	-7.475	8.495e-05	0.024261	2.0461	MFGE8	milk fat globule-EGF factor 8 protein
8483	-1.7232	-2.1102	-7.4369	8.799e-05	0.024775	2.0132	CILP	cartilage intermediate layer protein
7169	-2.4154	8.5075	-7.4119	9.0049e-05	0.025002	1.9916	TPM2	tropomyosin 2
4628	-2.7694	9.8936	-7.2986	0.00010008	0.026918	1.8925	MYH10	myosin heavy chain 10
84734	2.163	-0.69116	7.2542	0.00010435	0.026918	1.8533	FAM167B	family with sequence similarity 167 member B
983	1.9266	2.0279	7.2526	0.0001045	0.026918	1.8519	CDK1	cyclin dependent kinase 1
9404	1.3047	4.3586	7.2459	0.00010517	0.026918	1.8459	LPXN	leupaxin
284161	0.97792	1.7409	7.2391	0.00010584	0.026918	1.8399	GDPD1	glycerophosphodiester phosphodiesterase domain containing 1
404550	3.8769	-3.4598	7.1932	0.00011055	0.026918	1.7989	C16orf74	chromosome 16 open reading frame 74
64116	2.2008	4.6518	7.1432	0.00011593	0.026918	1.7541	SLC39A8	solute carrier family 39 member 8
2202	-1.1651	9.8904	-7.1243	0.00011804	0.026918	1.737	EFEMP1	EGF containing fibulin extracellular matrix protein 1
977	-1.0761	7.9185	-7.0981	0.00012103	0.026918	1.7133	CD151	CD151 molecule (Raph blood group)
2621	-1.8834	8.6973	-7.0798	0.00012317	0.026918	1.6967	GAS6	growth arrest specific 6
84803	1.8513	2.6078	7.0774	0.00012347	0.026918	1.6945	GPAT3	glycerol-3-phosphate acyltransferase 3
7982	-1.0961	4.0307	-7.0743	0.00012383	0.026918	1.6917	ST7	suppression of tumorigenicity 7
100505495	1.8579	0.61341	7.0728	0.00012401	0.026918	1.6903	PCAT19	prostate cancer associated transcript 19
51659	1.3686	0.39526	7.0686	0.00012451	0.026918	1.6865	GINS2	GINS complex subunit 2
55273	1.5466	-1.4168	7.0683	0.00012455	0.026918	1.6862	TMEM100	transmembrane protein 100
26548	-1.8649	1.7298	-7.068	0.00012459	0.026918	1.686	ITGB1BP2	integrin subunit beta 1 binding protein 2
374378	-1.6868	4.2556	-7.0533	0.00012635	0.026918	1.6726	GALNT18	polypeptide N-acetylgalactosaminyltransferase 18
83872	-1.7853	9.1781	-7.0519	0.00012653	0.026918	1.6713	HMCN1	hemicentin 1
80760	-1.4647	5.2819	-7.049	0.00012688	0.026918	1.6686	ITIH5	inter-alpha-trypsin inhibitor heavy chain 5
8968	2.0632	2.9118	7.0349	0.00012862	0.026918	1.6557	H3C7	H3 clustered histone 7
766	-3.1169	-3.4882	-7.0262	0.00012971	0.026918	1.6478	CA7	carbonic anhydrase 7
4288	2.9442	3.0989	7.0092	0.00013186	0.026918	1.6322	MKI67	marker of proliferation Ki-67
94103	-0.89643	5.129	-6.9846	0.00013503	0.026918	1.6096	ORMDL3	ORMDL sphingolipid biosynthesis regulator 3
23428	2.1977	4.4778	6.9689	0.00013711	0.026918	1.5951	SLC7A8	solute carrier family 7 member 8
64078	4.8414	0.13691	6.9673	0.00013732	0.026918	1.5937	SLC28A3	solute carrier family 28 member 3
4312	6.353	1.4311	6.9546	0.00013904	0.026918	1.5819	MMP1	matrix metallopeptidase 1
109729119	-1.8924	0.15803	-6.9495	0.00013972	0.026918	1.5772	MTCYBP43	MT-CYB pseudogene 43
28984	1.84	4.6007	6.9408	0.00014091	0.026918	1.5691	RGCC	regulator of cell cycle
150350	4.0739	-3.7575	6.935	0.00014171	0.026918	1.5637	ENTHD1	ENTH domain containing 1
10894	2.1011	3.4217	6.9323	0.00014208	0.026918	1.5613	LYVE1	lymphatic vessel endothelial hyaluronan receptor 1
5740	-1.2571	8.3897	-6.9184	0.00014403	0.026918	1.5483	PTGIS	prostaglandin I2 synthase
25946	1.5001	3.3186	6.9026	0.00014627	0.026918	1.5336	ZNF385A	zinc finger protein 385A
144809	3.9778	-3.8056	6.8968	0.0001471	0.026918	1.5282	FAM216B	family with sequence similarity 216 member B
84530	-4.0228	-2.4547	-6.8903	0.00014804	0.026918	1.5222	SRRM4	serine/arginine repetitive matrix 4
9260	-1.377	6.5339	-6.8886	0.00014829	0.026918	1.5206	PDLIM7	PDZ and LIM domain 7
9055	1.4449	3.0241	6.8719	0.00015074	0.026918	1.5049	PRC1	protein regulator of cytokinesis 1
9645	-1.0416	8.3421	-6.8701	0.00015101	0.026918	1.5033	MICAL2	"microtubule associated monooxygenase, calponin and LIM domain containing 2"
79730	-2.7289	1.7872	-6.8573	0.00015291	0.026918	1.4913	NSUN7	NOP2/Sun RNA methyltransferase family member 7
3248	3.3594	2.4445	6.8325	0.00015669	0.026918	1.468	HPGD	15-hydroxyprostaglandin dehydrogenase
2766	-1.5353	2.3295	-6.82	0.00015864	0.026918	1.4563	GMPR	guanosine monophosphate reductase
51703	1.4281	3.8858	6.8178	0.00015898	0.026918	1.4542	ACSL5	acyl-CoA synthetase long chain family member 5
81	-1.2232	8.3834	-6.8178	0.00015899	0.026918	1.4541	ACTN4	actinin alpha 4
101928469	-3.9883	-3.4487	-6.8091	0.00016036	0.026918	1.446	MIR325HG	MIR325 host gene
10089	-1.6034	-0.67908	-6.798	0.00016214	0.026918	1.4354	KCNK7	potassium two pore domain channel subfamily K member 7
94274	-2.862	4.5146	-6.7953	0.00016257	0.026918	1.4329	PPP1R14A	protein phosphatase 1 regulatory inhibitor subunit 14A
54360	-3.0918	3.5143	-6.7933	0.0001629	0.026918	1.431	CYTL1	cytokine like 1
5066	-1.2922	8.5402	-6.7875	0.00016383	0.026918	1.4255	PAM	peptidylglycine alpha-amidating monooxygenase
221749	-1.346	5.9661	-6.7801	0.00016504	0.026918	1.4185	PXDC1	PX domain containing 1
115557	-1.4628	4.7056	-6.7764	0.00016565	0.026918	1.415	ARHGEF25	Rho guanine nucleotide exchange factor 25
387758	-2.292	5.6538	-6.7762	0.00016568	0.026918	1.4148	FIBIN	fin bud initiation factor homolog
115827	5.2188	-0.070668	6.7651	0.00016751	0.026918	1.4043	RAB3C	"RAB3C, member RAS oncogene family"
284716	1.8418	0.57064	6.7533	0.00016949	0.026918	1.393	RIMKLA	ribosomal modification protein rimK like family member A
27190	-2.9666	-1.3854	-6.7527	0.00016959	0.026918	1.3925	IL17B	interleukin 17B
57552	1.2772	4.5034	6.7482	0.00017035	0.026918	1.3882	NCEH1	neutral cholesterol ester hydrolase 1
29763	-2.5416	1.8312	-6.7444	0.00017101	0.026918	1.3845	PACSIN3	protein kinase C and casein kinase substrate in neurons 3
945	1.9136	3.4853	6.7031	0.00017821	0.027018	1.3451	CD33	CD33 molecule
3557	2.2967	2.0658	6.7025	0.0001783	0.027018	1.3446	IL1RN	interleukin 1 receptor antagonist
401447	-4.0644	-3.8069	-6.699	0.00017893	0.027018	1.3412	USP17L1	ubiquitin specific peptidase 17 like family member 1
3832	1.5651	2.3838	6.6888	0.00018076	0.027018	1.3314	KIF11	kinesin family member 11
4162	-2.5255	7.623	-6.6885	0.00018082	0.027018	1.3311	MCAM	melanoma cell adhesion molecule
81501	3.5952	0.12381	6.68	0.00018236	0.027018	1.323	DCSTAMP	dendrocyte expressed seven transmembrane protein
29970	-1.2632	3.527	-6.68	0.00018236	0.027018	1.323	SCHIP1	schwannomin interacting protein 1
84329	1.1479	3.1258	6.6768	0.00018295	0.027018	1.3199	HVCN1	hydrogen voltage gated channel 1
50804	-1.9605	5.2387	-6.6541	0.00018718	0.027018	1.298	MYEF2	myelin expression factor 2
2300	-1.3876	4.2781	-6.6522	0.00018754	0.027018	1.2962	FOXL1	forkhead box L1
2717	1.4118	3.9614	6.6418	0.00018951	0.027018	1.2861	GLA	galactosidase alpha
122970	0.98634	0.86313	6.6375	0.00019033	0.027018	1.282	ACOT4	acyl-CoA thioesterase 4
29969	1.0416	6.0583	6.637	0.00019043	0.027018	1.2815	MDFIC	MyoD family inhibitor domain containing
153020	1.2647	5.7104	6.6274	0.00019229	0.027018	1.2722	RASGEF1B	RasGEF domain family member 1B
51071	0.93397	4.0537	6.6259	0.00019258	0.027018	1.2707	DERA	deoxyribose-phosphate aldolase
6386	1.2002	7.2376	6.6144	0.00019483	0.027018	1.2596	SDCBP	syndecan binding protein
406	1.0971	3.4906	6.6024	0.0001972	0.027018	1.2479	ARNTL	aryl hydrocarbon receptor nuclear translocator like
2697	-1.2864	7.9844	-6.5882	0.00020005	0.027018	1.2342	GJA1	gap junction protein alpha 1
9034	2.1544	2.1088	6.5808	0.00020157	0.027018	1.2269	CCRL2	C-C motif chemokine receptor like 2
221336	1.6615	2.0117	6.5764	0.00020246	0.027018	1.2226	BEND6	BEN domain containing 6
440689	0.9846	4.4231	6.5743	0.0002029	0.027018	1.2206	H2BC18	H2B clustered histone 18
1622	1.0621	4.7608	6.5644	0.00020494	0.027018	1.2109	DBI	"diazepam binding inhibitor, acyl-CoA binding protein"
9622	3.3977	-3.3031	6.5634	0.00020516	0.027018	1.2099	KLK4	kallikrein related peptidase 4
116984	1.8215	4.6806	6.5631	0.00020521	0.027018	1.2097	ARAP2	"ArfGAP with RhoGAP domain, ankyrin repeat and PH domain 2"
28814	4.8512	-3.3689	6.5621	0.00020543	0.027018	1.2087	IGLV2-18	immunoglobulin lambda variable 2-18
83879	2.1821	-0.29025	6.553	0.00020732	0.027019	1.1998	CDCA7	cell division cycle associated 7
119587	-1.4198	7.175	-6.5492	0.00020814	0.027019	1.196	CPXM2	"carboxypeptidase X, M14 family member 2"
5798	4.3739	-3.2113	6.5248	0.00021338	0.027404	1.1721	PTPRN	protein tyrosine phosphatase receptor type N
8792	2.137	3.2742	6.5226	0.00021385	0.027404	1.17	TNFRSF11A	TNF receptor superfamily member 11a
55203	1.9812	3.4814	6.5126	0.00021605	0.02751	1.1602	LGI2	leucine rich repeat LGI family member 2
6281	1.5669	5.3601	6.5031	0.00021816	0.027603	1.1508	S100A10	S100 calcium binding protein A10
92999	-1.0091	5.3106	-6.493	0.00022043	0.027715	1.1408	ZBTB47	zinc finger and BTB domain containing 47
57158	-2.7138	4.8294	-6.4756	0.0002244	0.027832	1.1236	JPH2	junctophilin 2
23397	2.4272	0.42126	6.4738	0.00022482	0.027832	1.1218	NCAPH	non-SMC condensin I complex subunit H
6973	3.367	-3.7147	6.4706	0.00022554	0.027832	1.1187	TRGV1	T cell receptor gamma variable 1 (non-functional)
116835	2.4256	1.4149	6.4538	0.00022949	0.028146	1.102	HSPA12B	heat shock protein family A (Hsp70) member 12B
10267	-2.5816	4.8948	-6.4477	0.00023091	0.028147	1.096	RAMP1	receptor activity modifying protein 1
57178	1.2931	5.7256	6.4236	0.00023673	0.028681	1.072	ZMIZ1	zinc finger MIZ-type containing 1
64409	-3.5746	1.973	-6.4015	0.0002422	0.029168	1.0499	GALNT17	polypeptide N-acetylgalactosaminyltransferase 17
8825	2.6627	1.1363	6.3917	0.00024468	0.029289	1.0401	LIN7A	"lin-7 homolog A, crumbs cell polarity complex component"
11142	-1.0276	5.1453	-6.3755	0.00024881	0.029551	1.0239	PKIG	cAMP-dependent protein kinase inhibitor gamma
50507	-2.1172	6.0236	-6.3716	0.00024982	0.029551	1.02	NOX4	NADPH oxidase 4
54751	-1.3212	7.7568	-6.3565	0.00025378	0.029638	1.0048	FBLIM1	filamin binding LIM protein 1
3490	-1.1956	10.824	-6.354	0.00025445	0.029638	1.0022	IGFBP7	insulin like growth factor binding protein 7
83987	-1.4942	3.9348	-6.3519	0.000255	0.029638	1.0002	CCDC8	coiled-coil domain containing 8
421	-1.6685	4.8684	-6.331	0.0002606	0.030031	0.97911	ARVCF	ARVCF delta catenin family member
399804	1.8024	-0.86299	6.325	0.00026223	0.030031	0.97309	NPM1P25	nucleophosmin 1 pseudogene 25
154043	-1.2281	5.756	-6.3149	0.00026501	0.030031	0.96288	CNKSR3	CNKSR family member 3
4145	2.5979	2.5621	6.3032	0.00026828	0.030031	0.95099	MATK	megakaryocyte-associated tyrosine kinase
55704	1.0909	7.3169	6.3025	0.00026848	0.030031	0.95027	CCDC88A	coiled-coil domain containing 88A
1953	-1.778	7.0276	-6.3023	0.00026852	0.030031	0.95013	MEGF6	multiple EGF like domains 6
1164	1.5228	1.6167	6.2992	0.00026941	0.030031	0.94693	CKS2	CDC28 protein kinase regulatory subunit 2
2869	-1.4391	4.7223	-6.2957	0.0002704	0.030031	0.94337	GRK5	G protein-coupled receptor kinase 5
1287	-1.8859	5.0464	-6.2794	0.00027505	0.030378	0.92686	COL4A5	collagen type IV alpha 5 chain
729533	1.4835	0.60726	6.2531	0.00028275	0.031057	0.90009	FAM72A	family with sequence similarity 72 member A
7223	-2.2034	1.6664	-6.2387	0.00028708	0.031248	0.88533	TRPC4	transient receptor potential cation channel subfamily C member 4
145497	3.8044	-3.3118	6.2363	0.0002878	0.031248	0.88291	LRRC74A	leucine rich repeat containing 74A
4803	-1.8385	0.98373	-6.2294	0.0002899	0.031248	0.87584	NGF	nerve growth factor
91624	-2.044	5.3599	-6.2221	0.00029215	0.031248	0.86834	NEXN	nexilin F-actin binding protein
253430	1.0297	3.986	6.2216	0.0002923	0.031248	0.86784	IPMK	inositol polyphosphate multikinase
527	0.95837	3.6282	6.2089	0.00029624	0.031501	0.85483	ATP6V0C	ATPase H+ transporting V0 subunit c
9088	2.2934	-0.39623	6.1965	0.00030015	0.031748	0.84209	PKMYT1	"protein kinase, membrane associated tyrosine/threonine 1"
6557	-2.5015	-0.32066	-6.1763	0.00030668	0.032268	0.82118	SLC12A1	solute carrier family 12 member 1
79887	2.2426	4.8797	6.1708	0.00030845	0.032284	0.81559	PLBD1	phospholipase B domain containing 1
219	-2.0442	6.347	-6.1626	0.00031115	0.032307	0.80713	ALDH1B1	aldehyde dehydrogenase 1 family member B1
8336	1.6789	2.677	6.1538	0.00031408	0.032307	0.798	H2AC17	H2A clustered histone 17
130574	-3.5043	-3.6907	-6.1452	0.00031698	0.032307	0.78906	LYPD6	LY6/PLAUR domain containing 6
2246	-2.2972	4.8766	-6.1436	0.00031752	0.032307	0.7874	FGF1	fibroblast growth factor 1
10272	-1.8239	5.1121	-6.1364	0.00031996	0.032307	0.77995	FSTL3	follistatin like 3
646962	-1.9225	1.2157	-6.1313	0.0003217	0.032307	0.77468	HRCT1	histidine rich carboxyl terminus 1
1760	-1.433	5.3422	-6.1294	0.00032235	0.032307	0.77271	DMPK	DM1 protein kinase
4121	0.92026	6.7569	6.1288	0.00032258	0.032307	0.77203	MAN1A1	mannosidase alpha class 1A member 1
100616530	3.1312	-3.8326	6.1269	0.00032322	0.032307	0.77011	C8orf37-AS1	C8orf37 antisense RNA 1
9414	-0.92842	6.235	-6.1209	0.00032531	0.032355	0.76381	TJP2	tight junction protein 2
6533	1.6828	6.1486	6.1126	0.00032819	0.032433	0.75524	SLC6A6	solute carrier family 6 member 6
645879	-3.5433	-3.4869	-6.1072	0.00033008	0.032433	0.74963	FAM90A12P	"family with sequence similarity 90 member A12, pseudogene"
26175	0.98705	2.6684	6.1048	0.00033096	0.032433	0.74704	TMEM251	transmembrane protein 251
153090	-1.0014	5.5392	-6.0977	0.00033347	0.032519	0.73969	DAB2IP	DAB2 interacting protein
7781	-2.9638	0.67971	-6.0841	0.00033838	0.032838	0.72545	SLC30A3	solute carrier family 30 member 3
8869	0.93128	3.5295	6.0791	0.0003402	0.032855	0.72023	ST3GAL5	"ST3 beta-galactoside alpha-2,3-sialyltransferase 5"
6354	4.3976	-2.1013	6.0727	0.00034253	0.032921	0.71358	CCL7	C-C motif chemokine ligand 7
6876	-1.9088	10.471	-6.0385	0.00035536	0.033833	0.67773	TAGLN	transgelin
85235	1.4103	2.7923	6.0384	0.0003554	0.033833	0.6776	H2AC12	H2A clustered histone 12
7005	-1.3679	3.5287	-6.0302	0.00035858	0.033923	0.66892	TEAD3	TEA domain transcription factor 3
4354	1.5788	5.1317	6.0272	0.00035974	0.033923	0.66576	MPP1	membrane palmitoylated protein 1
123264	-2.6333	-0.77743	-6.0142	0.00036482	0.034233	0.65208	SLC51B	solute carrier family 51 subunit beta
347240	1.3619	1.1968	6.0061	0.00036802	0.034233	0.64355	KIF24	kinesin family member 24
7855	1.3441	3.2141	6.0058	0.00036817	0.034233	0.64315	FZD5	frizzled class receptor 5
2669	-1.9723	7.2146	-5.9957	0.00037219	0.034306	0.63254	GEM	GTP binding protein overexpressed in skeletal muscle
51285	-2.294	4.4865	-5.9917	0.0003738	0.034306	0.62833	RASL12	RAS like family 12
57576	3.9894	-1.1244	5.9882	0.00037524	0.034306	0.62457	KIF17	kinesin family member 17
4881	-2.7586	5.0167	-5.9868	0.00037582	0.034306	0.62307	NPR1	natriuretic peptide receptor 1
2593	-0.85741	2.8058	-5.9703	0.0003826	0.034387	0.6056	GAMT	guanidinoacetate N-methyltransferase
11248	-2.2378	4.6136	-5.9681	0.00038352	0.034387	0.60325	NXPH3	neurexophilin 3
3459	1.127	7.0128	5.9553	0.0003889	0.034387	0.58963	IFNGR1	interferon gamma receptor 1
84709	-1.9664	1.474	-5.9497	0.00039128	0.034387	0.58367	MGARP	mitochondria localized glutamic acid rich protein
5983	0.82278	2.6206	5.9441	0.00039367	0.034387	0.57773	RFC3	replication factor C subunit 3
10895	2.9985	-4.2952	5.9434	0.00039398	0.034387	0.57695	PPBPP2	pro-platelet basic protein pseudogene 2
6939	2.8044	-3.996	5.9421	0.00039452	0.034387	0.57562	TCF15	transcription factor 15
1476	2.0374	5.2222	5.9339	0.00039807	0.034387	0.56685	CSTB	cystatin B
83891	-1.2984	4.9437	-5.9338	0.00039811	0.034387	0.56674	SNX25	sorting nexin 25
6368	4.2317	-3.0981	5.9277	0.00040076	0.034387	0.56027	CCL23	C-C motif chemokine ligand 23
80129	1.4661	2.7828	5.9201	0.00040409	0.034387	0.55216	CCDC170	coiled-coil domain containing 170
1545	2.5656	4.7608	5.9116	0.00040787	0.034387	0.54306	CYP1B1	cytochrome P450 family 1 subfamily B member 1
91894	-1.4652	-0.66828	-5.9093	0.0004089	0.034387	0.54059	C11orf52	chromosome 11 open reading frame 52
2167	4.4489	0.98581	5.9075	0.00040972	0.034387	0.53863	FABP4	fatty acid binding protein 4
333932	2.0918	4.2917	5.9073	0.0004098	0.034387	0.53844	H3C15	H3 clustered histone 15
4629	-2.5333	10.049	-5.9056	0.00041059	0.034387	0.53655	MYH11	myosin heavy chain 11
51715	-1.5124	5.6028	-5.8975	0.00041423	0.034387	0.52791	RAB23	"RAB23, member RAS oncogene family"
53904	-4.8053	-1.9911	-5.8972	0.00041435	0.034387	0.52763	MYO3A	myosin IIIA
57698	1.1227	5.24	5.8916	0.00041693	0.034387	0.52155	SHTN1	shootin 1
10124	0.81328	3.7037	5.8906	0.00041739	0.034387	0.52047	ARL4A	ADP ribosylation factor like GTPase 4A
25890	1.3637	5.9075	5.8901	0.00041762	0.034387	0.51993	ABI3BP	ABI family member 3 binding protein
441869	1.0967	-0.052142	5.8884	0.0004184	0.034387	0.5181	ANKRD65	ankyrin repeat domain 65
55215	1.2952	2.8511	5.8777	0.00042332	0.034387	0.50664	FANCI	FA complementation group I
439990	-1.171	0.71005	-5.8776	0.00042336	0.034387	0.50657	LINC00857	long intergenic non-protein coding RNA 857
10916	-0.98343	6.7649	-5.8722	0.00042591	0.034387	0.50069	MAGED2	MAGE family member D2
2131	-1.4715	6.8681	-5.8699	0.00042699	0.034387	0.4982	EXT1	exostosin glycosyltransferase 1
259266	2.3916	2.5903	5.8684	0.00042769	0.034387	0.4966	ASPM	abnormal spindle microtubule assembly
8356	2.7478	0.85672	5.8651	0.00042923	0.034387	0.49306	H3C12	H3 clustered histone 12
55010	1.785	1.0461	5.8605	0.00043143	0.034387	0.48806	PARPBP	PARP1 binding protein
158833	2.6314	-3.6863	5.8537	0.00043464	0.034387	0.48079	AWAT1	acyl-CoA wax alcohol acyltransferase 1
26191	2.1999	3.9508	5.8504	0.00043624	0.034387	0.4772	PTPN22	protein tyrosine phosphatase non-receptor type 22
50848	1.7425	4.715	5.8489	0.00043695	0.034387	0.4756	F11R	F11 receptor
10398	-1.8086	8.2914	-5.8475	0.00043765	0.034387	0.47403	MYL9	myosin light chain 9
84700	-2.7286	3.0335	-5.8474	0.0004377	0.034387	0.47392	MYO18B	myosin XVIIIB
79689	3.2219	6.6467	5.846	0.00043834	0.034387	0.47248	STEAP4	STEAP4 metalloreductase
64129	-1.6449	7.1357	-5.8454	0.00043864	0.034387	0.47183	TINAGL1	tubulointerstitial nephritis antigen like 1
4316	6.7477	1.1124	5.8396	0.00044146	0.034455	0.46553	MMP7	matrix metallopeptidase 7
439921	-1.0692	7.0292	-5.835	0.0004437	0.034455	0.46057	MXRA7	matrix remodeling associated 7
10848	-1.1354	3.9915	-5.833	0.00044467	0.034455	0.45843	PPP1R13L	protein phosphatase 1 regulatory subunit 13 like
358	-1.1862	9.0917	-5.8115	0.00045539	0.034965	0.43508	AQP1	aquaporin 1 (Colton blood group)
187	4.0068	2.4576	5.809	0.00045663	0.034965	0.43241	APLNR	apelin receptor
55038	1.0774	2.3039	5.8088	0.00045676	0.034965	0.43211	CDCA4	cell division cycle associated 4
30845	-1.246	5.2777	-5.8058	0.00045825	0.034965	0.42893	EHD3	EH domain containing 3
2895	-3.4295	-3.7281	-5.7997	0.00046137	0.035069	0.42228	GRID2	glutamate ionotropic receptor delta type subunit 2
8342	2.4213	-0.34741	5.7811	0.00047099	0.035665	0.40202	H2BC14	H2B clustered histone 14
9705	1.4815	1.3295	5.7751	0.00047416	0.035769	0.39544	ST18	ST18 C2H2C-type zinc finger transcription factor
51083	4.416	-2.4884	5.7632	0.00048044	0.036107	0.38251	GAL	galanin and GMAP prepropeptide
55248	1.6489	3.254	5.7553	0.00048469	0.036144	0.37385	PACC1	proton activated chloride channel 1
114787	2.2011	-1.2673	5.7531	0.00048589	0.036144	0.37142	GPRIN1	G protein regulated inducer of neurite outgrowth 1
23646	1.1776	7.5444	5.7522	0.00048636	0.036144	0.37048	PLD3	phospholipase D family member 3
54101	-2.3623	2.4647	-5.7385	0.00049388	0.036487	0.35541	RIPK4	receptor interacting serine/threonine kinase 4
101929574	1.6133	-2.3018	5.7366	0.0004949	0.036487	0.35337	LOC101929574	uncharacterized LOC101929574
28474	5.752	-1.5455	5.7261	0.00050075	0.036487	0.34182	IGHV1-2	immunoglobulin heavy variable 1-2
2124	1.4647	4.1381	5.7202	0.00050406	0.036487	0.33534	EVI2B	ecotropic viral integration site 2B
2760	1.2953	6.2168	5.7122	0.0005086	0.036487	0.32654	GM2A	GM2 ganglioside activator
728464	-1.7926	1.5938	-5.7121	0.00050867	0.036487	0.3264	METTL24	methyltransferase like 24
26353	-2.0847	5.0453	-5.7114	0.00050906	0.036487	0.32564	HSPB8	heat shock protein family B (small) member 8
26033	-3.7221	4.8973	-5.7072	0.00051147	0.036487	0.32099	ATRNL1	attractin like 1
2006	-3.1934	8.1204	-5.7055	0.00051241	0.036487	0.31918	ELN	elastin
3017	0.78432	4.14	5.7051	0.00051264	0.036487	0.31875	H2BC5	H2B clustered histone 5
107985194	1.4037	-0.68588	5.6981	0.00051672	0.036487	0.31095	LINC02798	long intergenic non-protein coding RNA 2798
8329	2.038	3.3193	5.6977	0.00051695	0.036487	0.31051	H2AC13	H2A clustered histone 13
8547	3.425	-3.1052	5.6944	0.00051882	0.036487	0.30695	FCN3	ficolin 3
340359	-1.6299	-1.0814	-5.6935	0.00051939	0.036487	0.30588	KLHL38	kelch like family member 38
114795	-2.3052	1.963	-5.6917	0.00052043	0.036487	0.30391	TMEM132B	transmembrane protein 132B
29116	-1.6822	5.9806	-5.689	0.00052198	0.036487	0.30098	MYLIP	myosin regulatory light chain interacting protein
7074	1.596	4.2961	5.689	0.00052199	0.036487	0.30096	TIAM1	TIAM Rac1 associated GEF 1
2064	-1.1285	5.4579	-5.6829	0.00052556	0.036608	0.29426	ERBB2	erb-b2 receptor tyrosine kinase 2
8564	2.3549	2.0966	5.6735	0.00053118	0.03674	0.2838	KMO	kynurenine 3-monooxygenase
23231	1.9685	4.6658	5.6642	0.00053676	0.03674	0.27351	SEL1L3	SEL1L family member 3
3486	-1.69	7.5341	-5.6603	0.0005391	0.03674	0.26922	IGFBP3	insulin like growth factor binding protein 3
4321	5.6711	3.7812	5.66	0.00053928	0.03674	0.2689	MMP12	matrix metallopeptidase 12
11245	-0.92325	5.9071	-5.6575	0.00054081	0.03674	0.26611	GPR176	G protein-coupled receptor 176
1318	1.5373	4.2701	5.6569	0.00054122	0.03674	0.26537	SLC31A2	solute carrier family 31 member 2
83604	-2.2474	7.0716	-5.6558	0.00054187	0.03674	0.26418	TMEM47	transmembrane protein 47
677	1.0252	6.3168	5.6548	0.00054248	0.03674	0.26308	ZFP36L1	ZFP36 ring finger protein like 1
1012	-1.095	7.556	-5.6523	0.00054399	0.03674	0.26034	CDH13	cadherin 13
100873536	2.7221	-4.0372	5.647	0.00054728	0.03675	0.25439	RNA5SP283	"RNA, 5S ribosomal pseudogene 283"
1525	2.1875	2.4285	5.6376	0.0005531	0.03675	0.24398	CXADR	CXADR Ig-like cell adhesion molecule
57060	-0.94047	4.0671	-5.6315	0.0005569	0.03675	0.23724	PCBP4	poly(rC) binding protein 4
64094	-1.6941	7.9354	-5.6282	0.00055899	0.03675	0.23354	SMOC2	SPARC related modular calcium binding 2
974	2.3848	0.39923	5.6266	0.00055998	0.03675	0.23179	CD79B	CD79b molecule
5648	-3.8553	3.8574	-5.623	0.00056229	0.03675	0.22775	MASP1	mannan binding lectin serine peptidase 1
1647	-0.85612	5.3595	-5.6224	0.00056267	0.03675	0.22709	GADD45A	growth arrest and DNA damage inducible alpha
348801	-0.82108	2.4142	-5.6208	0.00056367	0.03675	0.22534	LNP1	leukemia NUP98 fusion partner 1
128853	-1.717	-0.12506	-5.6182	0.00056533	0.03675	0.22243	DUSP15	dual specificity phosphatase 15
64762	-1.2666	3.148	-5.6166	0.00056636	0.03675	0.22064	GAREM1	GRB2 associated regulator of MAPK1 subtype 1
112609	-2.7405	4.7711	-5.6134	0.00056841	0.03675	0.21707	MRAP2	melanocortin 2 receptor accessory protein 2
2901	-1.4482	2.5387	-5.6125	0.00056904	0.03675	0.21598	GRIK5	glutamate ionotropic receptor kainate type subunit 5
54622	1.1869	3.6452	5.6122	0.00056919	0.03675	0.21573	ARL15	ADP ribosylation factor like GTPase 15
10750	1.9746	1.6194	5.6112	0.00056988	0.03675	0.21453	GRAP	GRB2 related adaptor protein
727897	-3.538	0.043395	-5.6001	0.00057705	0.036873	0.2022	MUC5B	"mucin 5B, oligomeric mucus/gel-forming"
642658	-3.1833	1.0782	-5.5972	0.00057897	0.036873	0.19893	SCX	scleraxis bHLH transcription factor
57620	0.75879	4.1128	5.5966	0.00057934	0.036873	0.19831	STIM2	stromal interaction molecule 2
1514	2.3042	7.5933	5.5946	0.0005807	0.036873	0.19598	CTSL	cathepsin L
1215	4.1531	-2.4356	5.5931	0.00058168	0.036873	0.19434	CMA1	chymase 1
9966	1.5126	3.1179	5.5913	0.00058286	0.036873	0.19234	TNFSF15	TNF superfamily member 15
284119	-0.97134	8.9747	-5.5857	0.00058658	0.036991	0.18606	CAVIN1	caveolae associated protein 1
2588	1.0301	3.8635	5.5802	0.00059025	0.037066	0.17991	GALNS	galactosamine (N-acetyl)-6-sulfatase
23229	-1.1665	5.4005	-5.5769	0.00059251	0.037066	0.17614	ARHGEF9	Cdc42 guanine nucleotide exchange factor 9
80206	-1.1655	4.243	-5.5738	0.00059456	0.037066	0.17273	FHOD3	formin homology 2 domain containing 3
91703	3.0911	-4.2489	5.5709	0.00059651	0.037066	0.1695	ACY3	aminoacylase 3
105369364	-1.5249	1.4769	-5.5685	0.00059818	0.037066	0.16674	LINC02701	long intergenic non-protein coding RNA 2701
22927	-0.93342	5.1448	-5.5652	0.00060039	0.037066	0.16311	HABP4	hyaluronan binding protein 4
137075	2.1106	1.7268	5.5647	0.00060074	0.037066	0.16253	CLDN23	claudin 23
91351	2.2721	5.7638	5.5549	0.00060749	0.037352	0.15151	DDX60L	DExD/H-box 60 like
5549	-1.0028	7.5345	-5.5526	0.0006091	0.037352	0.14889	PRELP	proline and arginine rich end leucine rich repeat protein
55266	0.88383	5.2701	5.5469	0.00061304	0.037409	0.14253	TMEM19	transmembrane protein 19
1264	-3.2354	5.8188	-5.5429	0.00061587	0.037409	0.13798	CNN1	calponin 1
55355	1.1653	1.6289	5.5407	0.00061741	0.037409	0.13552	HJURP	Holliday junction recognition protein
56997	0.70284	4.2658	5.5383	0.00061909	0.037409	0.13283	COQ8A	coenzyme Q8A
3429	1.9822	4.7959	5.5367	0.00062024	0.037409	0.131	IFI27	interferon alpha inducible protein 27
81035	1.4696	6.1327	5.5304	0.00062472	0.037409	0.1239	COLEC12	collectin subfamily member 12
8743	1.8775	4.3588	5.5154	0.00063559	0.037409	0.10687	TNFSF10	TNF superfamily member 10
6563	-2.6105	6.326	-5.5149	0.00063595	0.037409	0.10631	SLC14A1	solute carrier family 14 member 1 (Kidd blood group)
1513	1.8577	7.1198	5.5116	0.00063833	0.037409	0.10262	CTSK	cathepsin K
2184	1.0472	3.6279	5.5089	0.00064031	0.037409	0.099554	FAH	fumarylacetoacetate hydrolase
10892	0.71172	5.1193	5.5067	0.00064194	0.037409	0.097051	MALT1	MALT1 paracaspase
51330	-1.1791	5.4449	-5.5057	0.00064269	0.037409	0.095887	TNFRSF12A	TNF receptor superfamily member 12A
112464	-0.97068	6.2393	-5.5056	0.00064271	0.037409	0.095862	CAVIN3	caveolae associated protein 3
203228	1.0546	5.0321	5.5031	0.00064459	0.037409	0.092983	C9orf72	C9orf72-SMCR8 complex subunit
8368	1.5654	2.0968	5.4999	0.00064697	0.037409	0.089334	H4C13	H4 clustered histone 13
10866	1.2428	3.5532	5.4982	0.00064822	0.037409	0.087437	HCP5	HLA complex P5
5067	-2.7822	2.619	-5.4978	0.00064855	0.037409	0.08693	CNTN3	contactin 3
2247	-1.3615	5.2081	-5.4951	0.00065053	0.037409	0.083922	FGF2	fibroblast growth factor 2
637	1.8773	4.0397	5.4867	0.00065682	0.037409	0.074403	BID	BH3 interacting domain death agonist
192286	0.83606	3.1801	5.4853	0.0006579	0.037409	0.072784	HIGD2A	HIG1 hypoxia inducible domain family member 2A
5099	-1.8404	7.922	-5.4841	0.00065881	0.037409	0.071412	PCDH7	protocadherin 7
22797	2.2424	5.3637	5.4834	0.00065934	0.037409	0.070618	TFEC	transcription factor EC
29887	2.4816	3.8958	5.4831	0.00065959	0.037409	0.07025	SNX10	sorting nexin 10
23012	-0.93221	8.1219	-5.4804	0.0006616	0.037409	0.067237	STK38L	serine/threonine kinase 38 like
2590	-0.9069	6.7196	-5.477	0.00066421	0.037409	0.063355	GALNT2	polypeptide N-acetylgalactosaminyltransferase 2
2230	0.77404	3.9613	5.4768	0.00066433	0.037409	0.063167	FDX1	ferredoxin 1
79660	-0.79151	6.3174	-5.4763	0.00066473	0.037409	0.062567	PPP1R3B	protein phosphatase 1 regulatory subunit 3B
4319	3.7566	-3.1237	5.4759	0.00066507	0.037409	0.062074	MMP10	matrix metallopeptidase 10
3489	-1.2562	6.2108	-5.4735	0.0006669	0.037409	0.059356	IGFBP6	insulin like growth factor binding protein 6
28514	1.3659	1.953	5.4723	0.00066781	0.037409	0.057999	DLL1	delta like canonical Notch ligand 1
11346	-1.4663	7.4777	-5.472	0.00066805	0.037409	0.057646	SYNPO	synaptopodin
30008	-0.76564	5.6819	-5.4652	0.00067326	0.03757	0.049969	EFEMP2	EGF containing fibulin extracellular matrix protein 2
1880	1.5046	3.7912	5.4623	0.0006755	0.03757	0.046682	GPR183	G protein-coupled receptor 183
23312	1.3477	6.9479	5.461	0.00067656	0.03757	0.045131	DMXL2	Dmx like 2
25849	-2.0212	5.6624	-5.434	0.00069798	0.038556	0.014306	PARM1	prostate androgen-regulated mucin-like protein 1
528	0.74309	5.9554	5.4337	0.00069818	0.038556	0.014021	ATP6V1C1	ATPase H+ transporting V1 subunit C1
9024	-1.5296	-0.31562	-5.4304	0.00070087	0.038598	0.010223	BRSK2	BR serine/threonine kinase 2
6241	1.9202	2.456	5.4187	0.00071047	0.038745	-0.0032453	RRM2	ribonucleotide reductase regulatory subunit M2
8689	3.3695	-3.7134	5.4184	0.00071072	0.038745	-0.0035962	KRT36	keratin 36
109729127	-3.8516	-2.8152	-5.4181	0.00071096	0.038745	-0.0039289	KRT7-AS	KRT7 antisense RNA 1
4129	-1.334	4.457	-5.4177	0.00071128	0.038745	-0.0043733	MAOB	monoamine oxidase B
10672	0.82038	6.4985	5.41	0.00071763	0.038984	-0.013163	GNA13	G protein subunit alpha 13
57047	2.026	-1.1494	5.4072	0.00071994	0.039004	-0.016353	PLSCR2	phospholipid scramblase 2
3611	-0.92644	7.0233	-5.4047	0.0007221	0.039015	-0.01931	ILK	integrin linked kinase
286	-0.93981	2.1734	-5.3979	0.00072778	0.039106	-0.027065	ANK1	ankyrin 1
55016	1.6463	6.223	5.3973	0.00072831	0.039106	-0.027797	MARCHF1	membrane associated ring-CH-type finger 1
4810	-1.8334	5.395	-5.3923	0.00073257	0.039106	-0.033566	NHS	NHS actin remodeling regulator
9118	4.0474	-2.2136	5.3921	0.00073273	0.039106	-0.033782	INA	internexin neuronal intermediate filament protein alpha
2207	2.0661	4.8454	5.3884	0.00073588	0.039106	-0.038029	FCER1G	Fc fragment of IgE receptor Ig
143503	4.2936	-2.6709	5.386	0.00073795	0.039106	-0.040808	OR51E1	olfactory receptor family 51 subfamily E member 1
633	-0.94278	9.331	-5.3838	0.00073981	0.039106	-0.043309	BGN	biglycan
101926908	-3.4498	-3.4123	-5.3825	0.00074097	0.039106	-0.04485	LOC101926908	uncharacterized LOC101926908
150771	1.3673	1.5906	5.3818	0.00074152	0.039106	-0.045585	ITPRIPL1	ITPRIP like 1
5563	-1.6926	4.4297	-5.3797	0.00074335	0.039106	-0.04803	PRKAA2	protein kinase AMP-activated catalytic subunit alpha 2
114907	-1.5848	7.2718	-5.3761	0.00074645	0.039166	-0.052155	FBXO32	F-box protein 32
29099	0.95245	3.9595	5.3731	0.00074909	0.039178	-0.055654	COMMD9	COMM domain containing 9
3892	-2.5147	0.84024	-5.3714	0.00075059	0.039178	-0.057634	KRT86	keratin 86
26586	1.1986	3.2929	5.3653	0.00075593	0.039285	-0.064653	CKAP2	cytoskeleton associated protein 2
109	1.4495	4.8141	5.3646	0.00075657	0.039285	-0.065498	ADCY3	adenylate cyclase 3
948	5.0695	5.598	5.3591	0.0007614	0.039414	-0.071802	CD36	CD36 molecule
283420	2.5786	-1.4536	5.3573	0.00076301	0.039414	-0.07389	CLEC9A	C-type lectin domain containing 9A
2171	3.2517	4.4614	5.3494	0.00077008	0.039677	-0.083035	FABP5	fatty acid binding protein 5
130497	-2.4054	3.8266	-5.3447	0.00077435	0.039689	-0.08851	OSR1	odd-skipped related transcription factor 1
302	0.85402	9.2025	5.3444	0.00077458	0.039689	-0.088805	ANXA2	annexin A2
2512	1.8007	10.806	5.3423	0.00077645	0.039689	-0.0912	FTL	ferritin light chain
27141	1.6787	2.9527	5.3404	0.00077825	0.039689	-0.093485	CIDEB	cell death inducing DFFA like effector b
1727	-0.77707	6.6943	-5.3376	0.00078076	0.039716	-0.096687	CYB5R3	cytochrome b5 reductase 3
54682	-1.4178	3.9577	-5.335	0.0007831	0.039734	-0.099654	MANSC1	MANSC domain containing 1
57198	-0.97261	6.9478	-5.3287	0.00078894	0.039788	-0.10701	ATP8B2	ATPase phospholipid transporting 8B2
5733	-2.0285	4.5026	-5.3286	0.00078903	0.039788	-0.10713	PTGER3	prostaglandin E receptor 3
79915	1.1383	2.6357	5.327	0.00079049	0.039788	-0.10896	ATAD5	ATPase family AAA domain containing 5
3360	-2.3434	1.0968	-5.3249	0.0007924	0.039788	-0.11136	HTR4	5-hydroxytryptamine receptor 4
92922	-0.9034	3.6317	-5.322	0.00079515	0.039788	-0.11479	CCDC102A	coiled-coil domain containing 102A
490	0.90111	6.3594	5.3168	0.00079998	0.039788	-0.12079	ATP2B1	ATPase plasma membrane Ca2+ transporting 1
3037	1.8308	1.8932	5.3153	0.00080141	0.039788	-0.12257	HAS2	hyaluronan synthase 2
1293	1.9869	9.4224	5.3141	0.00080252	0.039788	-0.12393	COL6A3	collagen type VI alpha 3 chain
486	4.5288	-1.4553	5.3138	0.00080287	0.039788	-0.12437	FXYD2	FXYD domain containing ion transport regulator 2
116496	-1.2064	8.4977	-5.3119	0.00080459	0.039788	-0.12649	NIBAN1	niban apoptosis regulator 1
4856	-2.2725	8.4646	-5.3099	0.00080654	0.039788	-0.12889	CCN3	cellular communication network factor 3
27295	-1.7936	7.5721	-5.3079	0.00080835	0.039788	-0.13112	PDLIM3	PDZ and LIM domain 3
818	-1.0894	5.4954	-5.3062	0.00081005	0.039788	-0.1332	CAMK2G	calcium/calmodulin dependent protein kinase II gamma
266917	2.6314	-4.0825	5.3031	0.000813	0.039835	-0.1368	D21S2088E	D21S2088E
9415	-1.0039	5.4534	-5.2975	0.00081829	0.039996	-0.14323	FADS2	fatty acid desaturase 2
9133	0.87145	1.474	5.289	0.00082653	0.0403	-0.15318	CCNB2	cyclin B2
100132234	2.6917	-4.0524	5.2817	0.00083365	0.040455	-0.16169	LINC00543	long intergenic non-protein coding RNA 543
55717	0.75094	6.5885	5.2815	0.00083383	0.040455	-0.1619	WDR11	WD repeat domain 11
55161	0.7573	6.0647	5.2796	0.00083577	0.040455	-0.16421	TMEM33	transmembrane protein 33
9120	1.7662	2.2576	5.2712	0.00084403	0.040756	-0.17397	SLC16A6	solute carrier family 16 member 6
9839	0.99568	8.0942	5.2646	0.00085066	0.040901	-0.18174	ZEB2	zinc finger E-box binding homeobox 2
26084	-1.7775	4.5688	-5.2626	0.00085267	0.040901	-0.18408	ARHGEF26	Rho guanine nucleotide exchange factor 26
51232	-1.5537	8.6914	-5.2611	0.00085415	0.040901	-0.1858	CRIM1	cysteine rich transmembrane BMP regulator 1
93649	-3.7606	4.0414	-5.2601	0.00085521	0.040901	-0.18703	MYOCD	myocardin
5154	-0.99771	6.2606	-5.2539	0.0008615	0.041103	-0.1943	PDGFA	platelet derived growth factor subunit A
3655	1.5206	5.5632	5.2506	0.00086484	0.041164	-0.19814	ITGA6	integrin subunit alpha 6
7414	-1.2273	8.2555	-5.248	0.00086745	0.04119	-0.20114	VCL	vinculin
5175	1.6616	7.0524	5.2422	0.00087346	0.041271	-0.20799	PECAM1	platelet and endothelial cell adhesion molecule 1
199713	3.0159	-3.8903	5.2419	0.00087375	0.041271	-0.20833	NLRP7	NLR family pyrin domain containing 7
55755	-0.84992	6.1884	-5.2404	0.00087533	0.041271	-0.21013	CDK5RAP2	CDK5 regulatory subunit associated protein 2
23307	0.93937	6.1381	5.233	0.00088299	0.041379	-0.21878	FKBP15	FKBP prolyl isomerase 15
150468	2.3734	0.62789	5.2316	0.00088447	0.041379	-0.22044	CKAP2L	cytoskeleton associated protein 2 like
10486	-1.6726	4.2427	-5.2294	0.00088677	0.041379	-0.22301	CAP2	cyclase associated actin cytoskeleton regulatory protein 2
1803	2.7754	3.2063	5.2292	0.000887	0.041379	-0.22328	DPP4	dipeptidyl peptidase 4
4883	-3.1543	4.664	-5.2283	0.00088797	0.041379	-0.22436	NPR3	natriuretic peptide receptor 3
57463	-0.98637	3.3126	-5.2184	0.00089837	0.041736	-0.23593	AMIGO1	adhesion molecule with Ig like domain 1
10635	1.1732	1.8874	5.2164	0.00090052	0.041736	-0.23831	RAD51AP1	RAD51 associated protein 1
6640	-1.2023	4.5794	-5.2134	0.0009038	0.041736	-0.24192	SNTA1	syntrophin alpha 1
11320	1.0667	6.8983	5.2132	0.00090399	0.041736	-0.24212	MGAT4A	"alpha-1,3-mannosyl-glycoprotein 4-beta-N-acetylglucosaminyltransferase A"
55679	-1.3449	4.9398	-5.2097	0.00090774	0.041742	-0.24624	LIMS2	LIM zinc finger domain containing 2
84913	-2.418	4.3355	-5.2091	0.00090841	0.041742	-0.24697	ATOH8	atonal bHLH transcription factor 8
25802	-2.4221	7.4603	-5.2072	0.00091039	0.041742	-0.24914	LMOD1	leiomodin 1
1200	1.2852	5.9699	5.2039	0.00091404	0.04177	-0.25311	TPP1	tripeptidyl peptidase 1
122769	1.0657	1.9787	5.2028	0.00091516	0.04177	-0.25433	LRR1	leucine rich repeat protein 1
50650	1.6037	3.9609	5.1942	0.00092458	0.041999	-0.2645	ARHGEF3	Rho guanine nucleotide exchange factor 3
84230	1.2921	4.917	5.1912	0.00092785	0.041999	-0.26802	LRRC8C	leucine rich repeat containing 8 VRAC subunit C
127833	-1.6239	1.686	-5.1902	0.00092906	0.041999	-0.26931	SYT2	synaptotagmin 2
169611	2.736	3.3566	5.1867	0.00093293	0.041999	-0.27344	OLFML2A	olfactomedin like 2A
9104	-1.093	3.1494	-5.1865	0.00093313	0.041999	-0.27365	RGN	regucalcin
8331	2.0714	2.5029	5.185	0.00093481	0.041999	-0.27544	H2AC14	H2A clustered histone 14
50652	-2.0156	2.2737	-5.1843	0.00093554	0.041999	-0.27621	PCA3	prostate cancer associated 3
200132	2.7751	0.59596	5.183	0.00093701	0.041999	-0.27777	TCTEX1D1	Tctex1 domain containing 1
4521	0.97538	2.625	5.1796	0.00094086	0.042044	-0.28185	NUDT1	nudix hydrolase 1
114569	-1.7831	-1.2458	-5.1783	0.00094222	0.042044	-0.28329	MAL2	"mal, T cell differentiation protein 2 (gene/pseudogene)"
84926	-0.79037	5.7301	-5.1753	0.0009456	0.042101	-0.28685	SPRYD3	SPRY domain containing 3
567	0.91953	10.779	5.1712	0.00095026	0.042215	-0.29174	B2M	beta-2-microglobulin
90233	0.79837	3.2322	5.1619	0.00096084	0.042355	-0.30276	ZNF551	zinc finger protein 551
7078	1.9278	8.7372	5.159	0.0009642	0.042355	-0.30623	TIMP3	TIMP metallopeptidase inhibitor 3
2316	-1.3758	11.608	-5.1577	0.00096576	0.042355	-0.30783	FLNA	filamin A
51096	0.80539	4.2618	5.1568	0.00096678	0.042355	-0.30889	UTP18	UTP18 small subunit processome component
284034	-1.4691	3.1354	-5.1565	0.0009671	0.042355	-0.30921	LINC00670	long intergenic non-protein coding RNA 670
3632	-1.1939	4.7563	-5.1555	0.00096828	0.042355	-0.31042	INPP5A	inositol polyphosphate-5-phosphatase A
3458	1.9088	-2.3061	5.1545	0.0009694	0.042355	-0.31157	IFNG	interferon gamma
111	-2.2262	4.4363	-5.1537	0.00097036	0.042355	-0.31256	ADCY5	adenylate cyclase 5
100874027	3.2363	-3.3838	5.1515	0.00097283	0.04237	-0.31509	TPRG1-AS2	TPRG1 antisense RNA 2
85012	-1.0087	4.1542	-5.1451	0.00098041	0.042607	-0.32281	TCEAL3	transcription elongation factor A like 3
28684	1.7821	-2.6166	5.1416	0.00098443	0.042689	-0.32688	TRAV8-2	T cell receptor alpha variable 8-2
80010	1.3073	1.3654	5.1324	0.00099538	0.042961	-0.33788	RMI1	RecQ mediated genome instability 1
100506776	1.7483	1.5642	5.131	0.00099705	0.042961	-0.33956	TRG-AS1	T cell receptor gamma locus antisense RNA 1
56911	-1.3442	3.8611	-5.1282	0.0010004	0.042961	-0.34288	MAP3K7CL	MAP3K7 C-terminal like
317719	-2.2691	-1.9795	-5.128	0.0010006	0.042961	-0.34309	KLHL10	kelch like family member 10
84168	-0.97545	9.0198	-5.1273	0.0010014	0.042961	-0.34393	ANTXR1	ANTXR cell adhesion molecule 1
7041	-1.1805	4.7811	-5.1249	0.0010044	0.042996	-0.34686	TGFB1I1	transforming growth factor beta 1 induced transcript 1
51440	3.0064	-3.7108	5.1193	0.0010111	0.04319	-0.35347	HPCAL4	hippocalcin like 4
523	1.1567	6.6404	5.1147	0.0010167	0.043279	-0.35901	ATP6V1A	ATPase H+ transporting V1 subunit A
79760	0.952	1.2203	5.114	0.0010176	0.043279	-0.35989	GEMIN7	gem nuclear organelle associated protein 7
33	-2.134	2.8559	-5.112	0.00102	0.043279	-0.36223	ACADL	acyl-CoA dehydrogenase long chain
4998	1.8063	-0.33188	5.1105	0.0010218	0.043279	-0.364	ORC1	origin recognition complex subunit 1
3106	1.2784	9.4761	5.1083	0.0010245	0.043302	-0.36662	HLA-B	"major histocompatibility complex, class I, B"
7153	2.0701	3.5431	5.1056	0.0010279	0.043353	-0.36992	TOP2A	DNA topoisomerase II alpha
9026	-0.96751	3.7567	-5.0987	0.0010365	0.043545	-0.37817	HIP1R	huntingtin interacting protein 1 related
3315	-1.2033	7.1528	-5.0984	0.0010368	0.043545	-0.3785	HSPB1	heat shock protein family B (small) member 1
2911	1.2659	0.10109	5.0911	0.0010459	0.043778	-0.38717	GRM1	glutamate metabotropic receptor 1
11277	1.0919	2.2345	5.0881	0.0010497	0.043778	-0.3908	TREX1	three prime repair exonuclease 1
3176	0.88101	5.8474	5.0866	0.0010516	0.043778	-0.39257	HNMT	histamine N-methyltransferase
84870	2.0632	0.79569	5.0842	0.0010547	0.043778	-0.39556	RSPO3	R-spondin 3
147906	-1.5528	5.0278	-5.084	0.001055	0.043778	-0.39579	DACT3	dishevelled binding antagonist of beta catenin 3
8736	-2.1562	3.6737	-5.0812	0.0010585	0.043778	-0.39911	MYOM1	myomesin 1
6197	0.87308	6.5781	5.0805	0.0010594	0.043778	-0.39991	RPS6KA3	ribosomal protein S6 kinase A3
444	0.95773	7.6727	5.0801	0.0010599	0.043778	-0.40041	ASPH	aspartate beta-hydroxylase
8912	-1.9954	3.9716	-5.071	0.0010717	0.044167	-0.41139	CACNA1H	calcium voltage-gated channel subunit alpha1 H
26507	-1.5479	-0.43298	-5.0679	0.0010757	0.044167	-0.41514	CNNM1	cyclin and CBS domain divalent metal cation transport mediator 1
9540	0.97901	3.0626	5.0677	0.0010759	0.044167	-0.41537	TP53I3	tumor protein p53 inducible protein 3
64859	1.7299	6.9227	5.063	0.0010821	0.044319	-0.42103	NABP1	nucleic acid binding protein 1
54478	2.4707	-0.68825	5.0614	0.0010841	0.044319	-0.42289	PIMREG	PICALM interacting mitotic regulator
699	1.8617	1.2398	5.0553	0.0010922	0.044559	-0.43029	BUB1	BUB1 mitotic checkpoint serine/threonine kinase
4239	-1.8045	6.9322	-5.0521	0.0010963	0.044635	-0.43404	MFAP4	microfibril associated protein 4
8439	0.84397	5.298	5.0385	0.0011146	0.045287	-0.45051	NSMAF	neutral sphingomyelinase activation associated factor
4241	2.4095	2.4052	5.0296	0.0011267	0.045517	-0.4613	MELTF	melanotransferrin
290	2.8379	4.9795	5.0274	0.0011297	0.045517	-0.46393	ANPEP	"alanyl aminopeptidase, membrane"
100874531	2.3861	-3.8089	5.0263	0.0011311	0.045517	-0.46518	LINC00581	long intergenic non-protein coding RNA 581
100419964	-1.4941	2.7476	-5.0256	0.0011321	0.045517	-0.46605	RSU1P3	Ras suppressor protein 1 pseudogene 3
55856	0.90828	4.222	5.0228	0.0011359	0.045517	-0.46944	ACOT13	acyl-CoA thioesterase 13
54492	2.2915	3.2506	5.0212	0.0011382	0.045517	-0.47144	NEURL1B	neuralized E3 ubiquitin protein ligase 1B
101927761	1.0139	-1.5441	5.0205	0.0011392	0.045517	-0.47228	TH2LCRR	T helper type 2 locus control region associated RNA
9620	2.7897	3.245	5.0195	0.0011404	0.045517	-0.47339	CELSR1	cadherin EGF LAG seven-pass G-type receptor 1
2822	-2.1475	2.6573	-5.0188	0.0011415	0.045517	-0.47435	GPLD1	glycosylphosphatidylinositol specific phospholipase D1
5413	-1.4028	4.2752	-5.0177	0.001143	0.045517	-0.47562	SEPTIN5	septin 5
441250	1.3266	2.1397	5.0131	0.0011494	0.045586	-0.48123	TYW1B	tRNA-yW synthesizing protein 1 homolog B
8804	1.191	7.1258	5.0083	0.0011561	0.045586	-0.48695	CREG1	cellular repressor of E1A stimulated genes 1
101928200	-2.2733	-1.221	-5.0054	0.0011603	0.045586	-0.49059	MRGPRF-AS1	MRGPRF antisense RNA 1
4938	1.3327	4.2777	5.0051	0.0011606	0.045586	-0.4909	OAS1	2'-5'-oligoadenylate synthetase 1
113540	0.82039	1.0319	5.0049	0.001161	0.045586	-0.49118	CMTM1	CKLF like MARVEL transmembrane domain containing 1
25817	-3.5041	0.92301	-4.9998	0.0011682	0.045586	-0.49734	TAFA5	TAFA chemokine like family member 5
401014	1.4724	4.0239	4.9986	0.0011698	0.045586	-0.49874	TEX41	testis expressed 41
23024	-2.349	4.5506	-4.9983	0.0011703	0.045586	-0.49918	PDZRN3	PDZ domain containing ring finger 3
339512	-2.6562	1.3112	-4.998	0.0011707	0.045586	-0.49948	CCDC190	coiled-coil domain containing 190
840	0.79566	4.3132	4.998	0.0011708	0.045586	-0.49955	CASP7	caspase 7
822	1.8566	6.7897	4.9959	0.0011738	0.045586	-0.50211	CAPG	"capping actin protein, gelsolin like"
5592	-1.5512	7.5421	-4.9955	0.0011742	0.045586	-0.50249	PRKG1	protein kinase cGMP-dependent 1
375033	-1.1205	4.0372	-4.9954	0.0011744	0.045586	-0.50261	PEAR1	platelet endothelial aggregation receptor 1
27020	-0.71387	6.9227	-4.9934	0.0011773	0.045612	-0.50513	NPTN	neuroplastin
106479494	-2.1334	-2.1076	-4.9908	0.001181	0.045666	-0.50823	RN7SL749P	"RNA, 7SL, cytoplasmic 749, pseudogene"
10536	-0.82809	4.5803	-4.9892	0.0011833	0.045666	-0.51016	P3H3	prolyl 3-hydroxylase 3
23385	0.98321	5.735	4.9841	0.0011907	0.045855	-0.51643	NCSTN	nicastrin
1869	1.6262	0.38958	4.9827	0.0011928	0.045855	-0.51813	E2F1	E2F transcription factor 1
123	2.237	5.3995	4.976	0.0012025	0.045981	-0.52623	PLIN2	perilipin 2
9296	0.95734	5.0215	4.9758	0.0012028	0.045981	-0.52648	ATP6V1F	ATPase H+ transporting V1 subunit F
6366	3.9176	0.067681	4.9757	0.0012029	0.045981	-0.52661	CCL21	C-C motif chemokine ligand 21
6999	4.4731	2.0476	4.9708	0.0012101	0.046006	-0.53252	TDO2	"tryptophan 2,3-dioxygenase"
26576	-2.3187	0.98198	-4.9708	0.0012102	0.046006	-0.53258	SRPK3	SRSF protein kinase 3
51060	0.72831	5.1098	4.9706	0.0012105	0.046006	-0.53286	TXNDC12	thioredoxin domain containing 12
8942	2.0156	6.2991	4.9608	0.001225	0.046326	-0.54474	KYNU	kynureninase
60558	0.60289	4.213	4.9601	0.0012261	0.046326	-0.54566	GUF1	"GUF1 homolog, GTPase"
64858	0.91584	2.8479	4.9591	0.0012276	0.046326	-0.54683	DCLRE1B	DNA cross-link repair 1B
3426	1.552	4.6513	4.9587	0.0012282	0.046326	-0.54732	CFI	complement factor I
4318	5.3498	5.8573	4.9503	0.0012409	0.046716	-0.55758	MMP9	matrix metallopeptidase 9
7305	1.8982	5.918	4.9379	0.0012598	0.047058	-0.57266	TYROBP	transmembrane immune signaling adaptor TYROBP
10390	0.64982	5.4917	4.9379	0.0012599	0.047058	-0.57275	CEPT1	choline/ethanolamine phosphotransferase 1
7049	1.0898	5.0116	4.937	0.0012612	0.047058	-0.57378	TGFBR3	transforming growth factor beta receptor 3
29126	0.8916	2.8159	4.9358	0.0012631	0.047058	-0.57531	CD274	CD274 molecule
5730	4.2394	3.463	4.9354	0.0012637	0.047058	-0.57576	PTGDS	prostaglandin D2 synthase
9653	1.2376	5.1299	4.9352	0.0012641	0.047058	-0.57608	HS2ST1	heparan sulfate 2-O-sulfotransferase 1
4660	-2.3266	8.3856	-4.9229	0.0012832	0.047659	-0.59103	PPP1R12B	protein phosphatase 1 regulatory subunit 12B
55315	1.2808	2.8309	4.9212	0.0012859	0.047659	-0.59319	SLC29A3	solute carrier family 29 member 3
8294	1.0528	3.2029	4.9173	0.001292	0.047659	-0.59792	H4C9	H4 clustered histone 9
23204	0.64536	6.6106	4.9171	0.0012924	0.047659	-0.59816	ARL6IP1	ADP ribosylation factor like GTPase 6 interacting protein 1
53358	2.6754	2.2125	4.9157	0.0012946	0.047659	-0.59989	SHC3	SHC adaptor protein 3
4627	-0.70748	10.556	-4.9155	0.0012949	0.047659	-0.60015	MYH9	myosin heavy chain 9
346157	-1.2344	1.8835	-4.9138	0.0012977	0.047659	-0.6023	ZNF391	zinc finger protein 391
890	1.2483	2.0288	4.9122	0.0013002	0.047659	-0.60419	CCNA2	cyclin A2
7145	-1.2233	9.2998	-4.9113	0.0013017	0.047659	-0.60534	TNS1	tensin 1
2820	1.0088	5.0331	4.9064	0.0013095	0.047857	-0.61132	GPD2	glycerol-3-phosphate dehydrogenase 2
10810	-0.95383	3.299	-4.9027	0.0013155	0.047991	-0.61592	WASF3	WASP family member 3
54345	2.5078	0.65816	4.8979	0.0013232	0.048029	-0.62172	SOX18	SRY-box transcription factor 18
152330	-3.3619	3.639	-4.8978	0.0013234	0.048029	-0.62186	CNTN4	contactin 4
1230	2.5536	4.8983	4.8972	0.0013245	0.048029	-0.62268	CCR1	C-C motif chemokine receptor 1
143	0.94651	6.3642	4.8952	0.0013276	0.048029	-0.62505	PARP4	poly(ADP-ribose) polymerase family member 4
3936	2.0291	7.7969	4.8935	0.0013305	0.048029	-0.62724	LCP1	lymphocyte cytosolic protein 1
3798	-1.2636	1.2555	-4.8929	0.0013314	0.048029	-0.62789	KIF5A	kinesin family member 5A
5364	-1.2427	4.9328	-4.8917	0.0013334	0.048029	-0.62939	PLXNB1	plexin B1
92840	1.3594	-0.92002	4.8859	0.0013429	0.048203	-0.63649	REEP6	receptor accessory protein 6
9132	-1.7235	0.46984	-4.8859	0.0013431	0.048203	-0.6366	KCNQ4	potassium voltage-gated channel subfamily Q member 4
4052	-1.5809	10.066	-4.8782	0.0013558	0.048572	-0.64602	LTBP1	latent transforming growth factor beta binding protein 1
284367	2.0636	-1.1573	4.8764	0.0013589	0.048582	-0.64829	SIGLEC17P	"sialic acid binding Ig like lectin 17, pseudogene"
6560	-0.78603	6.322	-4.8751	0.0013609	0.048582	-0.6498	SLC12A4	solute carrier family 12 member 4
79825	2.5422	-0.94969	4.8726	0.0013652	0.048631	-0.65297	EFCC1	EF-hand and coiled-coil domain containing 1
92521	-1.089	6.7165	-4.8706	0.0013687	0.048631	-0.65546	SPECC1	sperm antigen with calponin homology and coiled-coil domains 1
6594	-0.9589	5.6064	-4.8674	0.001374	0.048631	-0.65934	SMARCA1	"SWI/SNF related, matrix associated, actin dependent regulator of chromatin, subfamily a, member 1"
1490	-1.0117	9.0841	-4.8672	0.0013744	0.048631	-0.65966	CCN2	cellular communication network factor 2
5239	-1.727	5.4138	-4.8671	0.0013744	0.048631	-0.65967	PGM5	phosphoglucomutase 5
64581	1.5076	5.8226	4.8653	0.0013776	0.048656	-0.66196	CLEC7A	C-type lectin domain containing 7A
80000	-1.7099	2.2753	-4.8608	0.0013853	0.048673	-0.66757	GREB1L	GREB1 like retinoic acid receptor coactivator
8935	1.5414	5.0269	4.8561	0.0013933	0.048673	-0.67327	SKAP2	src kinase associated phosphoprotein 2
56992	1.7069	1.0675	4.8546	0.0013958	0.048673	-0.67513	KIF15	kinesin family member 15
9595	1.6644	4.3597	4.8545	0.0013961	0.048673	-0.67531	CYTIP	cytohesin 1 interacting protein
653857	1.3693	1.3635	4.8495	0.0014048	0.048673	-0.68152	ACTR3C	actin related protein 3C
26781	1.1393	3.1849	4.8494	0.0014049	0.048673	-0.68158	SNORA67	"small nucleolar RNA, H/ACA box 67"
2673	-0.89219	6.941	-4.8465	0.0014101	0.048673	-0.68526	GFPT1	glutamine--fructose-6-phosphate transaminase 1
10403	0.85939	1.833	4.8435	0.0014152	0.048673	-0.68891	NDC80	NDC80 kinetochore complex component
111082965	-2.5064	1.6536	-4.8434	0.0014154	0.048673	-0.68906	PPIAP52	peptidylprolyl isomerase A pseudogene 52
56957	-0.84357	4.9922	-4.8428	0.0014164	0.048673	-0.68974	OTUD7B	OTU deubiquitinase 7B
440894	-1.4003	2.5544	-4.8426	0.0014168	0.048673	-0.69004	LINC01123	long intergenic non-protein coding RNA 1123
8828	1.1348	6.7889	4.8407	0.0014201	0.048673	-0.69236	NRP2	neuropilin 2
64787	-1.0578	3.6662	-4.8391	0.0014229	0.048673	-0.69432	EPS8L2	EPS8 like 2
6659	0.62651	5.1303	4.838	0.001425	0.048673	-0.69576	SOX4	SRY-box transcription factor 4
6638	-0.82515	6.3864	-4.8366	0.0014274	0.048673	-0.6975	SNRPN	small nuclear ribonucleoprotein polypeptide N
2039	-1.8471	2.5245	-4.8359	0.0014285	0.048673	-0.69827	DMTN	dematin actin binding protein
8425	-1.4562	7.7396	-4.8355	0.0014293	0.048673	-0.6988	LTBP4	latent transforming growth factor beta binding protein 4
23601	2.7626	4.9433	4.8347	0.0014307	0.048673	-0.69981	CLEC5A	C-type lectin domain containing 5A
10630	2.5317	3.7681	4.8332	0.0014334	0.048673	-0.70167	PDPN	podoplanin
114990	-1.1748	5.2475	-4.8314	0.0014365	0.048673	-0.70385	VASN	vasorin
3233	4.182	-2.0249	4.8314	0.0014366	0.048673	-0.70387	HOXD4	homeobox D4
57326	-0.81344	6.5587	-4.8307	0.0014378	0.048673	-0.70476	PBXIP1	PBX homeobox interacting protein 1
56265	2.2863	-1.3314	4.8292	0.0014405	0.048673	-0.70659	CPXM1	"carboxypeptidase X, M14 family member 1"
84968	-1.3959	0.70238	-4.8289	0.0014411	0.048673	-0.70699	PNMA6A	PNMA family member 6A
440556	-3.0226	3.4431	-4.8289	0.0014412	0.048673	-0.70706	PRDM16-DT	PRDM16 divergent transcript
5212	3.9983	-3.7953	4.8287	0.0014414	0.048673	-0.70722	VIT	vitrin
196051	2.4468	0.022324	4.8228	0.0014521	0.048896	-0.71462	PLPP4	phospholipid phosphatase 4
59353	-1.5791	0.48283	-4.8223	0.0014529	0.048896	-0.71515	TMEM35A	transmembrane protein 35A
6578	2.7313	2.1372	4.8195	0.0014581	0.048989	-0.71874	SLCO2A1	solute carrier organic anion transporter family member 2A1
63976	-1.7342	3.935	-4.8172	0.0014621	0.049042	-0.72149	PRDM16	PR/SET domain 16
246330	-0.64365	3.3843	-4.8158	0.0014648	0.049048	-0.7233	PELI3	pellino E3 ubiquitin protein ligase family member 3
4324	2.1945	1.2187	4.8119	0.0014719	0.049181	-0.72815	MMP15	matrix metallopeptidase 15
25854	-1.1871	2.6056	-4.8109	0.0014736	0.049181	-0.72935	FAM149A	family with sequence similarity 149 member A
56913	1.0119	5.252	4.8079	0.0014793	0.049281	-0.73316	C1GALT1	"core 1 synthase, glycoprotein-N-acetylgalactosamine 3-beta-galactosyltransferase 1"
10290	-1.9356	6.3671	-4.8064	0.0014819	0.049281	-0.73497	SPEG	striated muscle enriched protein kinase
10161	1.234	6.1951	4.8053	0.001484	0.049281	-0.73637	LPAR6	lysophosphatidic acid receptor 6
7166	-3.9687	4.7318	-4.8019	0.0014902	0.049405	-0.74056	TPH1	tryptophan hydroxylase 1
404203	3.2234	-4.1827	4.7959	0.0015014	0.049622	-0.748	SPINK6	serine peptidase inhibitor Kazal type 6
27122	-1.1572	8.237	-4.7957	0.0015017	0.049622	-0.74824	DKK3	dickkopf WNT signaling pathway inhibitor 3
102723996	2.3978	-0.033292	4.7901	0.0015123	0.04989	-0.75528	LOC102723996	ICOS ligand
6646	1.1229	6.1817	4.7842	0.0015235	0.050108	-0.76266	SOAT1	sterol O-acyltransferase 1
148534	-2.7735	3.8429	-4.7837	0.0015245	0.050108	-0.76331	TLCD4	TLC domain containing 4
100033427	-1.887	-2.3522	-4.7826	0.0015265	0.050108	-0.76459	SNORD116-15	"small nucleolar RNA, C/D box 116-15"
113026	-1.3011	5.2436	-4.7755	0.0015402	0.050425	-0.77352	PLCD3	phospholipase C delta 3
25959	-0.82058	7.1922	-4.775	0.0015412	0.050425	-0.77417	KANK2	KN motif and ankyrin repeat domains 2
2892	-1.6325	1.3617	-4.7713	0.0015482	0.050568	-0.77872	GRIA3	glutamate ionotropic receptor AMPA type subunit 3
8832	1.7959	6.5966	4.7699	0.0015509	0.050568	-0.78048	CD84	CD84 molecule
23503	0.61949	5.7542	4.7679	0.0015548	0.050568	-0.78299	ZFYVE26	zinc finger FYVE-type containing 26
144501	-3.2809	-0.50605	-4.7675	0.0015557	0.050568	-0.78354	KRT80	keratin 80
340596	-3.2222	-1.5216	-4.7652	0.0015602	0.050632	-0.78644	LHFPL1	LHFPL tetraspan subfamily member 1
7764	1.1009	4.9432	4.7578	0.0015747	0.050894	-0.7957	ZNF217	zinc finger protein 217
79931	2.2099	-0.87327	4.7532	0.0015837	0.050894	-0.80143	TNIP3	TNFAIP3 interacting protein 3
58527	1.1755	3.4428	4.7527	0.0015846	0.050894	-0.80199	ABRACL	ABRA C-terminal like
23189	-1.7485	7.0005	-4.7526	0.0015849	0.050894	-0.8022	KANK1	KN motif and ankyrin repeat domains 1
3791	2.7792	3.8967	4.7519	0.0015863	0.050894	-0.80307	KDR	kinase insert domain receptor
2017	-0.88917	6.9885	-4.7515	0.0015871	0.050894	-0.80358	CTTN	cortactin
388394	-2.4734	0.16369	-4.7509	0.0015883	0.050894	-0.80431	RPRML	reprimo like
4139	-1.6949	2.7226	-4.7502	0.0015897	0.050894	-0.80521	MARK1	microtubule affinity regulating kinase 1
154141	1.0108	3.1821	4.7494	0.0015912	0.050894	-0.80612	MBOAT1	membrane bound O-acyltransferase domain containing 1
2706	3.9585	-3.419	4.7463	0.0015974	0.050933	-0.81001	GJB2	gap junction protein beta 2
100526739	3.2496	-3.5892	4.7463	0.0015975	0.050933	-0.81008	CENPS-CORT	CENPS-CORT readthrough
646193	-2.9293	-3.9782	-4.7438	0.0016025	0.051011	-0.81321	TRAPPC13P1	trafficking protein particle complex 13 pseudogene 1
84866	-1.1196	3.4489	-4.7394	0.0016113	0.051212	-0.81873	TMEM25	transmembrane protein 25
140947	4.2281	-2.8155	4.7347	0.0016209	0.051434	-0.82467	DCANP1	dendritic cell associated nuclear protein
50856	1.2687	2.2056	4.7328	0.0016246	0.05147	-0.82695	CLEC4A	C-type lectin domain family 4 member A
6696	3.8372	10.781	4.7291	0.0016323	0.051533	-0.8317	SPP1	secreted phosphoprotein 1
9212	1.7175	-0.27127	4.729	0.0016325	0.051533	-0.83177	AURKB	aurora kinase B
5165	-0.87987	4.8234	-4.7271	0.0016365	0.051533	-0.83423	PDK3	pyruvate dehydrogenase kinase 3
54491	1.2666	4.3956	4.7268	0.0016369	0.051533	-0.83449	OTULINL	OTU deubiquitinase with linear linkage specificity like
6948	1.5496	4.2389	4.7223	0.0016463	0.051663	-0.84026	TCN2	transcobalamin 2
84981	-0.6982	5.2634	-4.7217	0.0016474	0.051663	-0.84091	MIR22HG	MIR22 host gene
4023	2.7187	4.0283	4.7204	0.0016502	0.051663	-0.84262	LPL	lipoprotein lipase
139716	1.1333	4.0265	4.7198	0.0016514	0.051663	-0.84332	GAB3	GRB2 associated binding protein 3
1414	1.5289	0.36186	4.7169	0.0016575	0.051773	-0.84702	CRYBB1	crystallin beta B1
10184	1.6957	7.0236	4.7122	0.0016673	0.05192	-0.85295	LHFPL2	LHFPL tetraspan subfamily member 2
117157	1.651	-1.0714	4.7122	0.0016674	0.05192	-0.85298	SH2D1B	SH2 domain containing 1B
64798	1.8342	3.681	4.7098	0.0016724	0.051996	-0.856	DEPTOR	DEP domain containing MTOR interacting protein
79801	1.2261	1.6899	4.7039	0.0016848	0.052171	-0.86336	SHCBP1	SHC binding and spindle associated 1
6319	2.3727	6.0847	4.7037	0.0016852	0.052171	-0.86362	SCD	stearoyl-CoA desaturase
100128899	-1.2325	0.98506	-4.7034	0.0016859	0.052171	-0.86403	RPL7L1P9	ribosomal protein L7 like 1 pseudogene 9
100271305	2.7315	-3.8482	4.7016	0.0016897	0.052208	-0.86629	RPL30P13	ribosomal protein L30 pseudogene 13
100129029	1.0247	0.21032	4.6981	0.0016971	0.052342	-0.87066	PKP4-AS1	PKP4 antisense RNA 1
59	-2.3348	10.088	-4.6967	0.0017001	0.052342	-0.87242	ACTA2	"actin alpha 2, smooth muscle"
6840	-1.4078	7.8388	-4.6937	0.0017067	0.052342	-0.87631	SVIL	supervillin
55715	-0.79666	4.4761	-4.6934	0.0017072	0.052342	-0.87659	DOK4	docking protein 4
5547	1.1437	6.2211	4.691	0.0017124	0.052342	-0.87965	PRCP	prolylcarboxypeptidase
8038	1.9879	2.705	4.6909	0.0017126	0.052342	-0.87975	ADAM12	ADAM metallopeptidase domain 12
8910	-1.1923	4.6868	-4.6908	0.0017129	0.052342	-0.87995	SGCE	sarcoglycan epsilon
126374	-1.7233	6.1665	-4.6895	0.0017157	0.052342	-0.88156	WTIP	WT1 interacting protein
10451	2.3839	3.7667	4.6883	0.0017183	0.052342	-0.88311	VAV3	vav guanine nucleotide exchange factor 3
5925	0.9045	6.1821	4.6874	0.0017202	0.052342	-0.88421	RB1	RB transcriptional corepressor 1
114548	1.5269	4.2031	4.6859	0.0017235	0.05235	-0.88614	NLRP3	NLR family pyrin domain containing 3
4131	-1.5078	8.8759	-4.6849	0.0017257	0.05235	-0.88742	MAP1B	microtubule associated protein 1B
3013	0.88071	3.3174	4.6818	0.0017323	0.052465	-0.89126	H2AC7	H2A clustered histone 7
285195	1.0076	4.6804	4.6807	0.0017348	0.052465	-0.89265	SLC9A9	solute carrier family 9 member A9
92270	-1.2463	3.2322	-4.6781	0.0017405	0.052555	-0.89594	ATP6AP1L	ATPase H+ transporting accessory protein 1 like
115572	-1.9121	3.0341	-4.6766	0.0017438	0.052555	-0.89787	TENT5B	terminal nucleotidyltransferase 5B
586	2.2556	7.4927	4.6758	0.0017456	0.052555	-0.8989	BCAT1	branched chain amino acid transaminase 1
5176	2.1352	5.4601	4.6708	0.0017566	0.052759	-0.90516	SERPINF1	serpin family F member 1
414196	0.76773	2.2299	4.6693	0.0017601	0.052759	-0.90716	CELF2-AS1	CELF2 antisense RNA 1
26153	2.8872	1.007	4.6682	0.0017625	0.052759	-0.90853	KIF26A	kinesin family member 26A
22876	-0.67563	4.8559	-4.668	0.0017629	0.052759	-0.9088	INPP5F	inositol polyphosphate-5-phosphatase F
11030	-1.2574	5.4146	-4.6638	0.0017722	0.052898	-0.91405	RBPMS	"RNA binding protein, mRNA processing factor"
222663	-2.4985	5.0173	-4.6635	0.0017729	0.052898	-0.91443	SCUBE3	"signal peptide, CUB domain and EGF like domain containing 3"
8540	0.59659	6.1819	4.6572	0.0017871	0.053023	-0.92244	AGPS	alkylglycerone phosphate synthase
3159	1.7725	3.1483	4.6567	0.0017883	0.053023	-0.9231	HMGA1	high mobility group AT-hook 1
126731	0.83604	4.1922	4.6567	0.0017883	0.053023	-0.92311	CCSAP	"centriole, cilia and spindle associated protein"
50964	-3.4348	3.5043	-4.6558	0.0017903	0.053023	-0.92426	SOST	sclerostin
6641	1.0693	4.7754	4.6558	0.0017903	0.053023	-0.92426	SNTB1	syntrophin beta 1
9900	-1.2801	3.5601	-4.6515	0.0018	0.05323	-0.92964	SV2A	synaptic vesicle glycoprotein 2A
5058	0.81155	5.011	4.6497	0.0018043	0.053278	-0.93202	PAK1	p21 (RAC1) activated kinase 1
7941	2.5006	2.7729	4.6466	0.0018113	0.053355	-0.93591	PLA2G7	phospholipase A2 group VII
100873901	1.5428	-3.2538	4.6462	0.0018122	0.053355	-0.93642	HMGB3P21	high mobility group box 3 pseudogene 21
23670	1.8703	5.8514	4.6421	0.0018215	0.053491	-0.94157	CEMIP2	cell migration inducing hyaluronidase 2
5021	-2.3492	2.5408	-4.6418	0.0018223	0.053491	-0.94197	OXTR	oxytocin receptor
25816	0.91849	5.3154	4.6397	0.0018273	0.053491	-0.94472	TNFAIP8	TNF alpha induced protein 8
5538	0.96214	7.0218	4.6393	0.0018281	0.053491	-0.94515	PPT1	palmitoyl-protein thioesterase 1
54	2.9283	4.8469	4.6378	0.0018317	0.053491	-0.94714	ACP5	"acid phosphatase 5, tartrate resistant"
51363	0.97884	5.6276	4.6368	0.0018339	0.053491	-0.94832	CHST15	carbohydrate sulfotransferase 15
6888	1.0821	5.8297	4.6361	0.0018356	0.053491	-0.94926	TALDO1	transaldolase 1
8829	1.564	7.9092	4.6318	0.0018455	0.053613	-0.95469	NRP1	neuropilin 1
23336	-1.4704	6.4578	-4.6304	0.001849	0.053613	-0.95657	SYNM	synemin
1503	-1.1534	4.3578	-4.6301	0.0018496	0.053613	-0.95688	CTPS1	CTP synthase 1
51308	-1.2461	1.7818	-4.6288	0.0018527	0.053613	-0.95857	REEP2	receptor accessory protein 2
57486	1.2439	4.4921	4.6286	0.0018532	0.053613	-0.95883	NLN	neurolysin
11342	0.67059	6.4869	4.6219	0.001869	0.053992	-0.96734	RNF13	ring finger protein 13
51134	0.62219	3.9638	4.6175	0.0018795	0.054219	-0.97299	CEP83	centrosomal protein 83
2700	-2.6255	-0.2631	-4.6152	0.0018849	0.054296	-0.97586	GJA3	gap junction protein alpha 3
1298	-2.1399	2.6766	-4.6137	0.0018885	0.054322	-0.97778	COL9A2	collagen type IX alpha 2 chain
4897	1.7217	1.2054	4.6124	0.0018918	0.054337	-0.97949	NRCAM	neuronal cell adhesion molecule
345051	2.814	-2.6183	4.611	0.0018951	0.05434	-0.98126	REELD1	reeler domain containing 1
81617	-1.1089	4.0297	-4.609	0.0018998	0.05434	-0.98374	CAB39L	calcium binding protein 39 like
8111	2.4562	2.5578	4.6089	0.0019	0.05434	-0.98387	GPR68	G protein-coupled receptor 68
84814	-0.79871	2.2586	-4.6049	0.0019097	0.054341	-0.98896	PLPP7	phospholipid phosphatase 7 (inactive)
652966	1.3384	8.02	4.6048	0.0019101	0.054341	-0.98917	SNORD10	"small nucleolar RNA, C/D box 10"
53353	2.2335	-1.1124	4.6039	0.0019122	0.054341	-0.99025	LRP1B	LDL receptor related protein 1B
220416	1.9575	-1.0723	4.6033	0.0019136	0.054341	-0.99101	LRRC63	leucine rich repeat containing 63
8370	1.0898	5.1069	4.6027	0.0019152	0.054341	-0.99184	H4C14	H4 clustered histone 14
55013	1.5553	3.7678	4.6013	0.0019187	0.054341	-0.99365	MCUB	mitochondrial calcium uniporter dominant negative subunit beta
106480695	2.8274	-3.9845	4.6011	0.0019191	0.054341	-0.99387	RN7SL738P	"RNA, 7SL, cytoplasmic 738, pseudogene"
11221	1.4951	3.3089	4.5991	0.0019241	0.054346	-0.99647	DUSP10	dual specificity phosphatase 10
157	1.261	5.3375	4.5988	0.0019247	0.054346	-0.9968	GRK3	G protein-coupled receptor kinase 3
10577	1.1811	7.4908	4.5969	0.0019293	0.054398	-0.99918	NPC2	NPC intracellular cholesterol transporter 2
3624	-1.5416	6.7801	-4.5955	0.0019328	0.054421	-1.001	INHBA	inhibin subunit beta A
161742	0.89117	7.3551	4.5929	0.0019393	0.054445	-1.0044	SPRED1	sprouty related EVH1 domain containing 1
139735	1.6862	-0.46167	4.5926	0.0019401	0.054445	-1.0048	ZFP92	ZFP92 zinc finger protein
9467	0.73337	5.113	4.5919	0.0019418	0.054445	-1.0057	SH3BP5	SH3 domain binding protein 5
167465	1.6599	1.3348	4.5845	0.0019602	0.054882	-1.0151	ZNF366	zinc finger protein 366
8470	-1.8418	6.112	-4.5821	0.0019662	0.054904	-1.0182	SORBS2	sorbin and SH3 domain containing 2
51754	-1.3298	2.7313	-4.582	0.0019664	0.054904	-1.0183	TMEM8B	transmembrane protein 8B
11155	-2.7984	3.735	-4.5794	0.001973	0.055011	-1.0217	LDB3	LIM domain binding 3
1901	1.9449	4.133	4.5745	0.0019853	0.05505	-1.0279	S1PR1	sphingosine-1-phosphate receptor 1
8477	1.0641	4.7451	4.5724	0.0019907	0.05505	-1.0306	GPR65	G protein-coupled receptor 65
9828	-1.2829	6.6307	-4.5714	0.0019932	0.05505	-1.0319	ARHGEF17	Rho guanine nucleotide exchange factor 17
7033	4.584	-2.1811	4.5684	0.0020009	0.05505	-1.0357	TFF3	trefoil factor 3
627	-2.67	1.3859	-4.5678	0.0020023	0.05505	-1.0365	BDNF	brain derived neurotrophic factor
8339	0.64539	4.1227	4.5667	0.0020053	0.05505	-1.038	H2BC8	H2B clustered histone 8
219285	0.93195	5.9144	4.5659	0.0020074	0.05505	-1.039	SAMD9L	sterile alpha motif domain containing 9 like
57099	-0.89251	3.6207	-4.5658	0.0020076	0.05505	-1.0391	AVEN	apoptosis and caspase activation inhibitor
1000	-1.5288	5.1397	-4.5656	0.0020082	0.05505	-1.0394	CDH2	cadherin 2
79772	1.8723	4.9968	4.5656	0.0020082	0.05505	-1.0394	MCTP1	multiple C2 and transmembrane domain containing 1
222865	-1.6132	5.6195	-4.5647	0.0020104	0.05505	-1.0405	TMEM130	transmembrane protein 130
990	2.236	0.79122	4.5641	0.002012	0.05505	-1.0413	CDC6	cell division cycle 6
80313	1.3267	2.7564	4.5639	0.0020125	0.05505	-1.0416	LRRC27	leucine rich repeat containing 27
51559	-1.532	5.1306	-4.5587	0.0020259	0.05505	-1.0482	NT5DC3	5'-nucleotidase domain containing 3
388630	-2.0957	2.6894	-4.5575	0.002029	0.05505	-1.0497	TRABD2B	TraB domain containing 2B
158471	-1.7362	7.8194	-4.5574	0.0020293	0.05505	-1.0499	PRUNE2	prune homolog 2 with BCH domain
9420	1.4658	2.8634	4.5568	0.0020308	0.05505	-1.0506	CYP7B1	cytochrome P450 family 7 subfamily B member 1
10413	-1.2458	7.1749	-4.5566	0.0020315	0.05505	-1.051	YAP1	Yes associated protein 1
101927957	1.3686	-0.22655	4.5563	0.0020322	0.05505	-1.0513	LINC01572	long intergenic non-protein coding RNA 1572
441631	3.111	2.3996	4.555	0.0020357	0.05505	-1.053	TSPAN11	tetraspanin 11
64747	1.2355	7.2723	4.5545	0.0020368	0.05505	-1.0536	MFSD1	major facilitator superfamily domain containing 1
84909	-1.3064	6.5461	-4.5538	0.0020387	0.05505	-1.0545	AOPEP	aminopeptidase O (putative)
56675	1.6802	3.8649	4.5513	0.0020451	0.05505	-1.0576	NRIP3	nuclear receptor interacting protein 3
4054	-0.9641	6.9751	-4.5507	0.0020467	0.05505	-1.0584	LTBP3	latent transforming growth factor beta binding protein 3
322	-0.75373	4.3041	-4.5506	0.002047	0.05505	-1.0586	APBB1	amyloid beta precursor protein binding family B member 1
55281	0.8302	4.5315	4.5505	0.0020473	0.05505	-1.0588	TMEM140	transmembrane protein 140
920	1.7814	5.5763	4.5499	0.002049	0.05505	-1.0596	CD4	CD4 molecule
285180	2.4367	-1.155	4.5489	0.0020515	0.05505	-1.0608	RUFY4	RUN and FYVE domain containing 4
941	1.8953	3.3455	4.5467	0.0020573	0.055103	-1.0636	CD80	CD80 molecule
54210	3.1317	4.1009	4.5455	0.0020605	0.055103	-1.0652	TREM1	triggering receptor expressed on myeloid cells 1
7107	1.4871	4.7854	4.545	0.0020618	0.055103	-1.0658	GPR137B	G protein-coupled receptor 137B
201617	2.8434	-3.9765	4.5431	0.0020668	0.055129	-1.0682	LINC00870	long intergenic non-protein coding RNA 870
6585	1.5815	-0.052005	4.5397	0.0020759	0.055129	-1.0727	SLIT1	slit guidance ligand 1
199800	3.3174	-2.1728	4.5392	0.0020772	0.055129	-1.0733	ADM5	adrenomedullin 5 (putative)
1601	1.3874	7.2629	4.5385	0.0020791	0.055129	-1.0742	DAB2	DAB adaptor protein 2
10625	0.90673	6.8698	4.5381	0.0020802	0.055129	-1.0747	IVNS1ABP	influenza virus NS1A binding protein
3664	-1.4317	1.7915	-4.5372	0.0020824	0.055129	-1.0758	IRF6	interferon regulatory factor 6
29982	0.79815	3.7928	4.5359	0.002086	0.055129	-1.0775	NRBF2	nuclear receptor binding factor 2
9853	-0.8383	5.3785	-4.5336	0.002092	0.055129	-1.0804	RUSC2	RUN and SH3 domain containing 2
83541	1.4404	1.6114	4.5336	0.0020922	0.055129	-1.0805	FAM110A	family with sequence similarity 110 member A
55352	-0.88896	5.0084	-4.5334	0.0020927	0.055129	-1.0808	COPRS	coordinator of PRMT5 and differentiation stimulator
3881	3.3683	-1.0024	4.5313	0.0020983	0.055129	-1.0834	KRT31	keratin 31
81031	-0.72051	4.0397	-4.531	0.0020993	0.055129	-1.0839	SLC2A10	solute carrier family 2 member 10
285489	-3.2792	0.040288	-4.5306	0.0021003	0.055129	-1.0844	DOK7	docking protein 7
100506413	0.94865	2.0877	4.5293	0.0021037	0.055129	-1.086	DOCK4-AS1	DOCK4 antisense RNA 1
100130449	-2.0859	-1.361	-4.529	0.0021044	0.055129	-1.0864	LOC100130449	uncharacterized LOC100130449
8031	0.66629	7.8157	4.5281	0.0021069	0.055129	-1.0875	NCOA4	nuclear receptor coactivator 4
103352539	1.5237	1.8087	4.5248	0.002116	0.055296	-1.0919	LINC01410	long intergenic non-protein coding RNA 1410
374393	1.4731	1.4757	4.5235	0.0021194	0.055312	-1.0935	FAM111B	family with sequence similarity 111 member B
60385	3.0159	-3.706	4.5203	0.0021282	0.055394	-1.0976	TSKS	testis specific serine kinase substrate
157869	-2.3235	3.0943	-4.5197	0.0021297	0.055394	-1.0984	SBSPON	somatomedin B and thrombospondin type 1 domain containing
51361	1.5289	-0.83233	4.5193	0.0021309	0.055394	-1.0989	HOOK1	hook microtubule tethering protein 1
143630	-1.2313	-1.0648	-4.5181	0.0021342	0.05541	-1.1005	UBQLNL	ubiquilin like
54918	0.82452	6.3642	4.5146	0.0021439	0.055479	-1.105	CMTM6	CKLF like MARVEL transmembrane domain containing 6
51465	0.59682	5.4212	4.5126	0.0021495	0.055479	-1.1076	UBE2J1	ubiquitin conjugating enzyme E2 J1
51311	1.7078	3.8074	4.5118	0.0021515	0.055479	-1.1086	TLR8	toll like receptor 8
22900	1.0671	5.6349	4.5111	0.0021535	0.055479	-1.1095	CARD8	caspase recruitment domain family member 8
109729164	-1.4465	-1.4198	-4.5111	0.0021537	0.055479	-1.1096	LINC02234	long intergenic non-protein coding RNA 2234
285386	1.6607	3.4673	4.5108	0.0021543	0.055479	-1.1099	TPRG1	tumor protein p63 regulated 1
387914	3.7302	-0.73738	4.5101	0.0021563	0.055479	-1.1108	SHISA2	shisa family member 2
29995	-1.5763	6.6125	-4.5037	0.0021743	0.05587	-1.1192	LMCD1	LIM and cysteine rich domains 1
84502	1.7957	-0.20198	4.5015	0.0021803	0.055921	-1.1219	JPH4	junctophilin 4
140883	1.4112	-1.0019	4.5006	0.002183	0.055921	-1.1232	ZNF280B	zinc finger protein 280B
29015	1.5713	5.3266	4.4998	0.002185	0.055921	-1.1241	SLC43A3	solute carrier family 43 member 3
4026	-1.2358	9.6682	-4.499	0.0021875	0.055921	-1.1252	LPP	LIM domain containing preferred translocation partner in lipoma
10678	0.81558	5.3019	4.4979	0.0021906	0.05593	-1.1267	B3GNT2	"UDP-GlcNAc:betaGal beta-1,3-N-acetylglucosaminyltransferase 2"
100303728	0.92835	0.28034	4.4966	0.0021943	0.055951	-1.1283	SLC25A5-AS1	SLC25A5 antisense RNA 1
5062	0.8834	6.2023	4.4918	0.0022079	0.056197	-1.1345	PAK2	p21 (RAC1) activated kinase 2
7466	-1.2167	4.885	-4.4912	0.0022095	0.056197	-1.1353	WFS1	wolframin ER transmembrane glycoprotein
56548	0.92939	2.7282	4.49	0.002213	0.056214	-1.1369	CHST7	carbohydrate sulfotransferase 7
25780	0.87984	5.3689	4.4878	0.0022192	0.056256	-1.1397	RASGRP3	RAS guanyl releasing protein 3
1109	2.8501	-2.6002	4.4874	0.0022203	0.056256	-1.1402	AKR1C4	aldo-keto reductase family 1 member C4
51192	1.1321	4.2195	4.4861	0.0022241	0.056282	-1.1419	CKLF	chemokine like factor
4046	1.902	6.198	4.4747	0.002257	0.056848	-1.1566	LSP1	lymphocyte specific protein 1
255783	-0.8634	2.2112	-4.4736	0.0022603	0.056848	-1.1581	INAFM1	InaF motif containing 1
7805	2.1797	7.8164	4.4732	0.0022616	0.056848	-1.1587	LAPTM5	lysosomal protein transmembrane 5
8490	-2.9036	9.6308	-4.4731	0.0022619	0.056848	-1.1588	RGS5	regulator of G protein signaling 5
10749	-0.83665	7.0236	-4.4712	0.0022673	0.056848	-1.1612	KIF1C	kinesin family member 1C
7168	-1.4188	8.921	-4.4706	0.002269	0.056848	-1.162	TPM1	tropomyosin 1
253782	0.87387	5.2395	4.4701	0.0022705	0.056848	-1.1626	CERS6	ceramide synthase 6
93589	2.1753	3.0575	4.47	0.0022709	0.056848	-1.1628	CACNA2D4	calcium voltage-gated channel auxiliary subunit alpha2delta 4
64856	1.8063	3.3116	4.4696	0.0022721	0.056848	-1.1633	VWA1	von Willebrand factor A domain containing 1
10457	1.3145	8.97	4.4677	0.0022778	0.056919	-1.1658	GPNMB	glycoprotein nmb
5294	1.3985	4.5515	4.4664	0.0022814	0.056933	-1.1674	PIK3CG	"phosphatidylinositol-4,5-bisphosphate 3-kinase catalytic subunit gamma"
4893	0.73818	5.6321	4.4637	0.0022894	0.056933	-1.1709	NRAS	"NRAS proto-oncogene, GTPase"
58189	-2.5195	4.2467	-4.4622	0.0022941	0.056933	-1.173	WFDC1	WAP four-disulfide core domain 1
134265	1.8669	3.3706	4.4614	0.0022962	0.056933	-1.1739	AFAP1L1	actin filament associated protein 1 like 1
8767	1.0195	3.6233	4.4612	0.002297	0.056933	-1.1743	RIPK2	receptor interacting serine/threonine kinase 2
23353	-0.92605	6.4398	-4.4601	0.0023003	0.056933	-1.1757	SUN1	Sad1 and UNC84 domain containing 1
27330	-1.9895	3.2247	-4.4598	0.002301	0.056933	-1.176	RPS6KA6	ribosomal protein S6 kinase A6
10402	1.0382	4.4351	4.4598	0.0023011	0.056933	-1.1761	ST3GAL6	"ST3 beta-galactoside alpha-2,3-sialyltransferase 6"
2185	1.2522	5.0615	4.4572	0.0023087	0.05705	-1.1794	PTK2B	protein tyrosine kinase 2 beta
1397	-1.2346	7.1112	-4.4539	0.0023187	0.057227	-1.1837	CRIP2	cysteine rich protein 2
3676	1.3293	6.4249	4.4525	0.002323	0.057262	-1.1856	ITGA4	integrin subunit alpha 4
91937	3.269	-1.6776	4.4482	0.0023359	0.057295	-1.1911	TIMD4	T cell immunoglobulin and mucin domain containing 4
3071	1.5286	6.7486	4.4462	0.0023419	0.057295	-1.1937	NCKAP1L	NCK associated protein 1 like
2784	-1.5295	0.70719	-4.4462	0.0023421	0.057295	-1.1938	GNB3	G protein subunit beta 3
157310	-2.0911	-0.74316	-4.4448	0.0023461	0.057295	-1.1955	PEBP4	phosphatidylethanolamine binding protein 4
168507	1.911	0.87043	4.4443	0.0023477	0.057295	-1.1962	PKD1L1	"polycystin 1 like 1, transient receptor potential channel interacting"
128239	2.2669	2.3223	4.4443	0.0023479	0.057295	-1.1963	IQGAP3	IQ motif containing GTPase activating protein 3
57332	1.3752	1.1568	4.4435	0.0023503	0.057295	-1.1973	CBX8	chromobox 8
8516	-2.0073	9.5942	-4.4426	0.002353	0.057295	-1.1985	ITGA8	integrin subunit alpha 8
9507	1.2823	4.0591	4.4421	0.0023545	0.057295	-1.1991	ADAMTS4	ADAM metallopeptidase with thrombospondin type 1 motif 4
9322	-0.69921	4.7134	-4.4418	0.0023554	0.057295	-1.1995	TRIP10	thyroid hormone receptor interactor 10
5271	0.80969	3.8897	4.4416	0.0023559	0.057295	-1.1997	SERPINB8	serpin family B member 8
1366	1.7053	1.0302	4.4403	0.0023599	0.057324	-1.2014	CLDN7	claudin 7
25797	1.2139	2.127	4.436	0.0023732	0.057576	-1.2071	QPCT	glutaminyl-peptide cyclotransferase
6398	1.6826	2.8006	4.4344	0.0023782	0.057628	-1.2092	SECTM1	secreted and transmembrane 1
253827	-1.2556	7.3165	-4.4328	0.0023832	0.057671	-1.2112	MSRB3	methionine sulfoxide reductase B3
5696	0.8368	4.6843	4.4315	0.002387	0.057671	-1.2129	PSMB8	proteasome 20S subunit beta 8
65012	-2.2621	1.1862	-4.431	0.0023886	0.057671	-1.2136	SLC26A10	solute carrier family 26 member 10
57214	2.6953	6.8243	4.4268	0.0024018	0.057875	-1.2191	CEMIP	cell migration inducing hyaluronidase 1
54112	1.3216	1.774	4.4264	0.0024029	0.057875	-1.2195	GPR88	G protein-coupled receptor 88
1974	-0.70694	8.6863	-4.4241	0.0024103	0.057912	-1.2226	EIF4A2	eukaryotic translation initiation factor 4A2
3087	1.427	2.9066	4.4227	0.0024146	0.057912	-1.2244	HHEX	hematopoietically expressed homeobox
10580	-1.6558	7.323	-4.4213	0.0024189	0.057912	-1.2262	SORBS1	sorbin and SH3 domain containing 1
5569	1.1987	-0.14786	4.4208	0.0024205	0.057912	-1.2269	PKIA	cAMP-dependent protein kinase inhibitor alpha
22995	1.1673	3.4095	4.4207	0.0024208	0.057912	-1.227	CEP152	centrosomal protein 152
92369	2.1654	-2.1956	4.4183	0.0024285	0.057912	-1.2302	SPSB4	splA/ryanodine receptor domain and SOCS box containing 4
2799	1.0296	8.0879	4.4183	0.0024285	0.057912	-1.2302	GNS	glucosamine (N-acetyl)-6-sulfatase
63827	1.7951	-0.93537	4.4178	0.0024301	0.057912	-1.2309	BCAN	brevican
80114	0.75406	5.2528	4.4176	0.0024305	0.057912	-1.231	BICC1	BicC family RNA binding protein 1
100303491	1.1005	2.2185	4.4134	0.002444	0.058111	-1.2366	ZEB2-AS1	ZEB2 antisense RNA 1
201780	-3.1083	-1.4693	-4.4132	0.0024446	0.058111	-1.2368	SLC10A4	solute carrier family 10 member 4
6608	-0.66741	3.155	-4.4114	0.0024504	0.058177	-1.2392	SMO	"smoothened, frizzled class receptor"
100507477	-3.3289	-3.3822	-4.4089	0.0024584	0.058298	-1.2425	LOC100507477	uncharacterized LOC100507477
101928443	-3.258	-2.2472	-4.4066	0.0024656	0.0584	-1.2454	LINC02753	long intergenic non-protein coding RNA 2753
117289	1.0829	3.8772	4.4041	0.0024739	0.058526	-1.2488	TAGAP	T cell activation RhoGTPase activating protein
2557	-3.8109	0.083023	-4.4028	0.0024778	0.058551	-1.2504	GABRA4	gamma-aminobutyric acid type A receptor subunit alpha4
115362	1.4856	4.3947	4.4012	0.0024832	0.058608	-1.2526	GBP5	guanylate binding protein 5
285513	1.7833	6.483	4.3999	0.0024873	0.058609	-1.2542	GPRIN3	GPRIN family member 3
3833	1.8521	0.58212	4.399	0.0024902	0.058609	-1.2554	KIFC1	kinesin family member C1
196446	-2.748	-2.3903	-4.3985	0.002492	0.058609	-1.2561	MYRFL	myelin regulatory factor like
84679	0.8242	4.8633	4.3974	0.0024956	0.058624	-1.2576	SLC9A7	solute carrier family 9 member A7
10742	-1.0851	2.2391	-4.3958	0.0025008	0.058646	-1.2596	RAI2	retinoic acid induced 2
10062	1.5234	4.1927	4.3946	0.0025045	0.058646	-1.2611	NR1H3	nuclear receptor subfamily 1 group H member 3
254295	-0.64639	2.6273	-4.3929	0.00251	0.058646	-1.2634	PHYHD1	phytanoyl-CoA dioxygenase domain containing 1
2175	1.3069	1.7741	4.3917	0.0025141	0.058646	-1.265	FANCA	FA complementation group A
92691	1.4034	0.14429	4.391	0.0025163	0.058646	-1.2659	TMEM169	transmembrane protein 169
166752	-2.1545	-0.10993	-4.3908	0.0025169	0.058646	-1.2661	FREM3	FRAS1 related extracellular matrix 3
219855	1.3964	5.7827	4.3902	0.0025189	0.058646	-1.2669	SLC37A2	solute carrier family 37 member 2
5698	0.9265	3.9715	4.3899	0.00252	0.058646	-1.2673	PSMB9	proteasome 20S subunit beta 9
28657	2.559	-4.1187	4.3884	0.0025249	0.058675	-1.2693	TRAV26-1	T cell receptor alpha variable 26-1
5613	1.0498	4.9715	4.3877	0.0025271	0.058675	-1.2702	PRKX	protein kinase X-linked
51347	0.6827	5.5477	4.3866	0.0025308	0.058694	-1.2717	TAOK3	TAO kinase 3
101928418	-4.1006	-1.551	-4.3853	0.0025351	0.058725	-1.2734	MYOCD-AS1	MYOCD antisense RNA 1
5341	1.9834	5.8436	4.3822	0.0025456	0.058899	-1.2775	PLEK	pleckstrin
2627	-1.1536	5.0728	-4.381	0.0025495	0.058922	-1.279	GATA6	GATA binding protein 6
29844	0.74425	2.7589	4.3783	0.0025585	0.059004	-1.2826	TFPT	TCF3 fusion partner
1536	1.5811	7.7763	4.3762	0.0025655	0.059004	-1.2853	CYBB	cytochrome b-245 beta chain
100170841	1.5885	-0.001783	4.3749	0.0025699	0.059004	-1.287	EPOP	elongin BC and polycomb repressive complex 2 associated protein
55332	1.339	5.3995	4.3747	0.0025704	0.059004	-1.2873	DRAM1	DNA damage regulated autophagy modulator 1
8359	0.80165	2.6928	4.3743	0.0025718	0.059004	-1.2878	H4C1	H4 clustered histone 1
605	-0.9106	2.1882	-4.373	0.0025762	0.059004	-1.2895	BCL7A	BAF chromatin remodeling complex subunit BCL7A
100507463	1.0391	2.279	4.3729	0.0025765	0.059004	-1.2896	PSMB8-AS1	PSMB8 antisense RNA 1 (head to head)
1756	-1.5684	8.0135	-4.3729	0.0025767	0.059004	-1.2897	DMD	dystrophin
5603	2.0192	4.3029	4.3699	0.0025867	0.059164	-1.2936	MAPK13	mitogen-activated protein kinase 13
3437	1.0315	4.8521	4.3685	0.0025915	0.059164	-1.2955	IFIT3	interferon induced protein with tetratricopeptide repeats 3
2273	-1.9206	8.7433	-4.3675	0.002595	0.059164	-1.2968	FHL1	four and a half LIM domains 1
55092	1.5765	3.1565	4.3673	0.0025955	0.059164	-1.297	TMEM51	transmembrane protein 51
148418	0.89598	-0.038762	4.3664	0.0025986	0.059168	-1.2982	SAMD13	sterile alpha motif domain containing 13
100507032	0.59998	3.64	4.3654	0.0026022	0.059181	-1.2996	TMCC1-AS1	TMCC1 antisense RNA 1 (head to head)
81575	1.2159	2.966	4.3622	0.0026129	0.059186	-1.3037	APOLD1	apolipoprotein L domain containing 1
968	2.1514	7.0308	4.3619	0.0026138	0.059186	-1.3041	CD68	CD68 molecule
7045	1.4467	7.9497	4.3619	0.0026138	0.059186	-1.3041	TGFBI	transforming growth factor beta induced
79739	-1.4951	6.1891	-4.3613	0.002616	0.059186	-1.3049	TTLL7	tubulin tyrosine ligase like 7
2668	4.0414	-1.5776	4.3604	0.0026191	0.059186	-1.3061	GDNF	glial cell derived neurotrophic factor
85439	1.6948	2.9309	4.3601	0.0026201	0.059186	-1.3065	STON2	stonin 2
5184	0.67728	5.2228	4.3581	0.0026269	0.059272	-1.3091	PEPD	peptidase D
79158	0.6951	6.1303	4.3555	0.0026361	0.059412	-1.3126	GNPTAB	N-acetylglucosamine-1-phosphate transferase subunits alpha and beta
55636	1.1145	4.2114	4.3502	0.0026544	0.059756	-1.3196	CHD7	chromodomain helicase DNA binding protein 7
6084	-0.90015	7.462	-4.3482	0.0026614	0.059848	-1.3222	RNY1	"RNA, Ro60-associated Y1"
9991	0.66648	6.7647	4.3466	0.002667	0.059882	-1.3243	PTBP3	polypyrimidine tract binding protein 3
57650	0.71243	2.3727	4.3449	0.0026729	0.059882	-1.3266	CIP2A	cellular inhibitor of PP2A
84620	-2.8683	5.6813	-4.3438	0.0026766	0.059882	-1.3279	ST6GAL2	"ST6 beta-galactoside alpha-2,6-sialyltransferase 2"
11034	-1.7966	8.9286	-4.3438	0.0026766	0.059882	-1.328	DSTN	"destrin, actin depolymerizing factor"
3675	-0.93009	6.8043	-4.3431	0.0026792	0.059882	-1.3289	ITGA3	integrin subunit alpha 3
445815	-0.96286	5.3955	-4.3426	0.0026809	0.059882	-1.3296	PALM2AKAP2	PALM2 and AKAP2 fusion
10308	1.3408	4.9883	4.3401	0.0026899	0.060016	-1.3329	ZNF267	zinc finger protein 267
1520	1.9587	7.6332	4.3372	0.0027001	0.060177	-1.3367	CTSS	cathepsin S
2013	-0.85117	6.7735	-4.3342	0.0027106	0.060298	-1.3406	EMP2	epithelial membrane protein 2
3074	1.1405	7.0961	4.3339	0.0027116	0.060298	-1.341	HEXB	hexosaminidase subunit beta
56955	2.6281	-2.7112	4.3312	0.0027212	0.060319	-1.3446	MEPE	matrix extracellular phosphoglycoprotein
9159	-1.0721	7.5259	-4.3303	0.0027247	0.060319	-1.3459	PCSK7	proprotein convertase subtilisin/kexin type 7
100874234	-0.98186	0.40602	-4.3296	0.0027273	0.060319	-1.3468	CACNA1C-AS4	CACNA1C antisense RNA 4
84798	0.77782	2.6651	4.3293	0.0027281	0.060319	-1.3471	C19orf48	chromosome 19 open reading frame 48
677777	0.72309	6.0254	4.3289	0.0027296	0.060319	-1.3477	SCARNA12	small Cajal body-specific RNA 12
27129	-2.846	4.3218	-4.3286	0.0027307	0.060319	-1.3481	HSPB7	heat shock protein family B (small) member 7
100507420	2.9443	-1.455	4.3276	0.0027344	0.060326	-1.3494	LINC01605	long intergenic non-protein coding RNA 1605
6236	-1.628	4.1637	-4.3268	0.002737	0.060326	-1.3504	RRAD	"RRAD, Ras related glycolysis inhibitor and calcium channel regulator"
23531	1.2492	3.7609	4.3247	0.0027448	0.060403	-1.3532	MMD	monocyte to macrophage differentiation associated
23081	0.5293	5.3681	4.3237	0.0027482	0.060403	-1.3545	KDM4C	lysine demethylase 4C
9844	0.94163	5.1296	4.3234	0.0027496	0.060403	-1.355	ELMO1	engulfment and cell motility 1
128338	0.88259	5.0072	4.3216	0.0027558	0.060473	-1.3573	DRAM2	DNA damage regulated autophagy modulator 2
3234	2.4702	-0.29518	4.3186	0.0027668	0.060648	-1.3613	HOXD8	homeobox D8
158062	3.7829	-3.2012	4.315	0.0027798	0.060867	-1.366	LCN6	lipocalin 6
6790	1.4378	1.3169	4.3073	0.0028084	0.061425	-1.3763	AURKA	aurora kinase A
3838	1.0658	4.3551	4.306	0.0028131	0.061461	-1.378	KPNA2	karyopherin subunit alpha 2
149628	0.8475	2.0952	4.3032	0.0028237	0.061573	-1.3817	PYHIN1	pyrin and HIN domain family member 1
55027	1.1568	4.4476	4.3027	0.0028255	0.061573	-1.3824	HEATR3	HEAT repeat containing 3
340512	1.9612	-1.0894	4.3015	0.0028299	0.061573	-1.3839	LOC340512	uncharacterized LOC340512
2000	1.0179	3.5648	4.301	0.0028317	0.061573	-1.3846	ELF4	E74 like ETS transcription factor 4
56990	0.92059	5.741	4.2989	0.0028397	0.061573	-1.3874	CDC42SE2	CDC42 small effector 2
8351	0.96027	2.9494	4.2983	0.0028419	0.061573	-1.3882	H3C4	H3 clustered histone 4
115352	2.3553	-0.53782	4.2977	0.0028439	0.061573	-1.3889	FCRL3	Fc receptor like 3
4600	1.5775	4.351	4.2964	0.0028489	0.061573	-1.3907	MX2	MX dynamin like GTPase 2
3516	0.75167	6.7489	4.2963	0.0028494	0.061573	-1.3908	RBPJ	recombination signal binding protein for immunoglobulin kappa J region
4200	1.2757	5.9833	4.2949	0.0028546	0.061573	-1.3927	ME2	malic enzyme 2
9751	-0.81554	2.4675	-4.2943	0.002857	0.061573	-1.3935	SNPH	syntaphilin
100874337	3.5387	-3.1	4.2941	0.0028575	0.061573	-1.3937	PLCB1-IT1	PLCB1 intronic transcript 1
5027	1.4205	5.0942	4.2939	0.0028583	0.061573	-1.394	P2RX7	purinergic receptor P2X 7
22974	1.6474	1.9728	4.291	0.0028691	0.061741	-1.3978	TPX2	TPX2 microtubule nucleation factor
55228	-1.7572	3.5632	-4.2895	0.0028748	0.061797	-1.3998	PNMA8A	PNMA family member 8A
8853	-0.68398	5.9881	-4.2867	0.0028858	0.061878	-1.4036	ASAP2	"ArfGAP with SH3 domain, ankyrin repeat and PH domain 2"
284266	1.7814	2.239	4.2864	0.0028867	0.061878	-1.4039	SIGLEC15	sialic acid binding Ig like lectin 15
6102	0.81378	5.1447	4.2845	0.0028939	0.061878	-1.4064	RP2	RP2 activator of ARL3 GTPase
4041	-0.89995	5.4863	-4.2842	0.0028952	0.061878	-1.4069	LRP5	LDL receptor related protein 5
3696	0.93413	5.3919	4.2837	0.0028972	0.061878	-1.4076	ITGB8	integrin subunit beta 8
84868	1.8004	5.5895	4.283	0.0028999	0.061878	-1.4085	HAVCR2	hepatitis A virus cellular receptor 2
100873890	1.2474	-1.2482	4.2827	0.0029008	0.061878	-1.4088	HMGB3P4	high mobility group box 3 pseudogene 4
8363	0.9332	6.7234	4.2815	0.0029055	0.061878	-1.4105	H4C11	H4 clustered histone 11
58472	0.94033	5.6344	4.2803	0.0029104	0.061878	-1.4121	SQOR	sulfide quinone oxidoreductase
116159	2.7495	1.9007	4.2793	0.0029142	0.061878	-1.4135	CYYR1	cysteine and tyrosine rich 1
6920	-1.256	3.9065	-4.2779	0.0029193	0.061878	-1.4152	TCEA3	transcription elongation factor A3
440279	-2.8882	3.0515	-4.2777	0.0029202	0.061878	-1.4155	UNC13C	unc-13 homolog C
55861	-0.68646	5.1641	-4.2773	0.0029216	0.061878	-1.416	DBNDD2	dysbindin domain containing 2
9099	2.7845	-0.79142	4.2764	0.002925	0.061878	-1.4172	USP2	ubiquitin specific peptidase 2
146849	-2.7545	-2.387	-4.2752	0.0029297	0.061878	-1.4188	CCDC42	coiled-coil domain containing 42
81607	3.9056	0.55029	4.2746	0.0029322	0.061878	-1.4196	NECTIN4	nectin cell adhesion molecule 4
140706	2.3861	0.20572	4.2743	0.0029334	0.061878	-1.4201	CCM2L	CCM2 like scaffold protein
223082	0.70625	5.1916	4.274	0.0029343	0.061878	-1.4204	ZNRF2	zinc and ring finger 2
2326	4.4113	-1.726	4.2694	0.0029523	0.062192	-1.4265	FMO1	flavin containing dimethylaniline monoxygenase 1
375444	1.1364	1.1153	4.2677	0.0029592	0.062209	-1.4289	C5orf34	chromosome 5 open reading frame 34
26030	-1.0608	4.8338	-4.267	0.0029619	0.062209	-1.4298	PLEKHG3	pleckstrin homology and RhoGEF domain containing G3
2217	1.3832	6.9123	4.2668	0.0029625	0.062209	-1.43	FCGRT	Fc fragment of IgG receptor and transporter
114905	-1.6873	4.6705	-4.2643	0.0029725	0.062295	-1.4334	C1QTNF7	C1q and TNF related 7
85458	-0.97555	6.512	-4.2637	0.0029749	0.062295	-1.4342	DIXDC1	DIX domain containing 1
23492	-0.84097	5.1343	-4.2616	0.0029832	0.062295	-1.437	CBX7	chromobox 7
1073	-1.3856	5.4325	-4.2597	0.0029904	0.062295	-1.4394	CFL2	cofilin 2
202	1.5811	5.1319	4.2596	0.0029909	0.062295	-1.4396	CRYBG1	crystallin beta-gamma domain containing 1
6604	-1.1382	4.7285	-4.2591	0.002993	0.062295	-1.4403	SMARCD3	"SWI/SNF related, matrix associated, actin dependent regulator of chromatin, subfamily d, member 3"
1075	1.322	6.9681	4.2577	0.0029983	0.062295	-1.4421	CTSC	cathepsin C
221981	2.9996	2.5912	4.2574	0.0029997	0.062295	-1.4425	THSD7A	thrombospondin type 1 domain containing 7A
127281	1.4927	2.6328	4.2574	0.0029998	0.062295	-1.4426	PRXL2B	peroxiredoxin like 2B
1305	-1.5303	4.0026	-4.2573	0.0029999	0.062295	-1.4426	COL13A1	collagen type XIII alpha 1 chain
375298	1.3823	3.7029	4.2569	0.0030016	0.062295	-1.4432	CERKL	ceramide kinase like
8797	1.5299	2.8356	4.256	0.0030054	0.062295	-1.4445	TNFRSF10A	TNF receptor superfamily member 10a
149076	-0.7534	4.1888	-4.2555	0.0030071	0.062295	-1.445	ZNF362	zinc finger protein 362
57616	1.2229	3.2028	4.2484	0.0030358	0.062624	-1.4546	TSHZ3	teashirt zinc finger homeobox 3
115	-0.90559	5.3724	-4.2477	0.0030386	0.062624	-1.4555	ADCY9	adenylate cyclase 9
6581	-2.0094	5.1365	-4.2472	0.0030405	0.062624	-1.4561	SLC22A3	solute carrier family 22 member 3
3684	2.245	6.2814	4.2467	0.0030425	0.062624	-1.4568	ITGAM	integrin subunit alpha M
5111	0.77315	4.8978	4.2463	0.0030442	0.062624	-1.4574	PCNA	proliferating cell nuclear antigen
283140	-1.2341	2.4388	-4.2455	0.0030475	0.062624	-1.4584	LINC02762	long intergenic non-protein coding RNA 2762
6525	-1.7467	5.5776	-4.2451	0.0030492	0.062624	-1.459	SMTN	smoothelin
7804	1.2166	3.0342	4.243	0.0030574	0.062624	-1.4617	LRP8	LDL receptor related protein 8
337876	-1.1036	5.2032	-4.2429	0.0030579	0.062624	-1.4619	CHSY3	chondroitin sulfate synthase 3
829	0.70122	6.9471	4.2428	0.0030585	0.062624	-1.4621	CAPZA1	capping actin protein of muscle Z-line subunit alpha 1
23596	1.6231	3.4501	4.2424	0.0030599	0.062624	-1.4625	OPN3	opsin 3
28874	4.1372	-2.3529	4.2423	0.0030605	0.062624	-1.4627	IGKV3D-20	immunoglobulin kappa variable 3D-20
5788	1.59	7.6526	4.2397	0.0030711	0.062729	-1.4662	PTPRC	protein tyrosine phosphatase receptor type C
963	1.6709	6.3207	4.2395	0.003072	0.062729	-1.4665	CD53	CD53 molecule
106479485	-0.70805	1.2075	-4.2362	0.0030852	0.062907	-1.4708	RN7SL718P	"RNA, 7SL, cytoplasmic 718, pseudogene"
5328	1.6661	6.1976	4.2351	0.0030898	0.062907	-1.4723	PLAU	"plasminogen activator, urokinase"
8843	1.9791	-0.71819	4.2346	0.003092	0.062907	-1.473	HCAR3	hydroxycarboxylic acid receptor 3
10094	0.74371	6.6457	4.2342	0.0030933	0.062907	-1.4735	ARPC3	actin related protein 2/3 complex subunit 3
81542	0.65434	5.9878	4.2324	0.003101	0.063	-1.476	TMX1	thioredoxin related transmembrane protein 1
619279	-1.4989	7.0553	-4.2315	0.0031047	0.063	-1.4772	ZNF704	zinc finger protein 704
54504	2.0586	5.6955	4.2306	0.0031082	0.063	-1.4783	CPVL	carboxypeptidase vitellogenic like
51701	0.54308	4.2837	4.2301	0.0031105	0.063	-1.479	NLK	nemo like kinase
79188	-0.58827	6.9244	-4.2285	0.003117	0.063021	-1.4811	TMEM43	transmembrane protein 43
26278	-0.89285	6.9887	-4.2283	0.0031178	0.063021	-1.4814	SACS	sacsin molecular chaperone
8976	-0.7181	5.6941	-4.2242	0.0031349	0.063295	-1.4869	WASL	WASP like actin nucleation promoting factor
85461	-0.81417	6.1197	-4.2235	0.0031377	0.063295	-1.4878	TANC1	"tetratricopeptide repeat, ankyrin repeat and coiled-coil containing 1"
28992	-0.7919	2.4683	-4.2189	0.0031572	0.063515	-1.494	MACROD1	mono-ADP ribosylhydrolase 1
140680	0.6669	0.41803	4.2182	0.0031599	0.063515	-1.4949	C20orf96	chromosome 20 open reading frame 96
3485	-0.94989	8.5248	-4.2181	0.0031606	0.063515	-1.4951	IGFBP2	insulin like growth factor binding protein 2
79921	-1.055	5.5087	-4.2179	0.0031613	0.063515	-1.4953	TCEAL4	transcription elongation factor A like 4
9897	0.60428	5.5827	4.2159	0.0031697	0.063621	-1.498	WASHC5	WASH complex subunit 5
22800	-1.0519	4.0702	-4.214	0.0031775	0.063713	-1.5005	RRAS2	RAS related 2
6282	0.77666	5.8152	4.213	0.0031818	0.063717	-1.5018	S100A11	S100 calcium binding protein A11
28826	4.9209	-2.9378	4.2109	0.0031907	0.063717	-1.5046	IGLV1-36	immunoglobulin lambda variable 1-36
11226	2.2125	3.5998	4.2098	0.0031955	0.063717	-1.5062	GALNT6	polypeptide N-acetylgalactosaminyltransferase 6
80270	1.3404	4.1057	4.2097	0.0031958	0.063717	-1.5063	HSD3B7	"hydroxy-delta-5-steroid dehydrogenase, 3 beta- and steroid delta-isomerase 7"
2971	0.68539	5.2035	4.2089	0.0031992	0.063717	-1.5073	GTF3A	general transcription factor IIIA
645996	-1.3861	-0.40584	-4.2089	0.0031993	0.063717	-1.5074	NAP1L6P	"nucleosome assembly protein 1 like 6, pseudogene"
27071	1.3899	4.0491	4.2088	0.0032	0.063717	-1.5076	DAPP1	dual adaptor of phosphotyrosine and 3-phosphoinositides 1
3965	2.0269	4.3513	4.2055	0.0032137	0.063902	-1.5119	LGALS9	galectin 9
255631	1.8003	4.0805	4.2048	0.0032168	0.063902	-1.5129	COL24A1	collagen type XXIV alpha 1 chain
4940	1.2009	5.1321	4.2043	0.0032189	0.063902	-1.5135	OAS3	2'-5'-oligoadenylate synthetase 3
1465	-1.4834	8.0901	-4.2019	0.0032293	0.064044	-1.5167	CSRP1	cysteine and glycine rich protein 1
119392	0.61226	2.4872	4.2004	0.0032359	0.064098	-1.5188	SFR1	SWI5 dependent homologous recombination repair protein 1
5880	2.0519	3.8391	4.1996	0.0032392	0.064098	-1.5198	RAC2	Rac family small GTPase 2
80731	-2.0524	2.275	-4.1991	0.0032416	0.064098	-1.5206	THSD7B	thrombospondin type 1 domain containing 7B
4093	-1.632	4.6642	-4.195	0.0032594	0.064225	-1.5261	SMAD9	SMAD family member 9
162394	1.0078	6.5798	4.1949	0.0032595	0.064225	-1.5261	SLFN5	schlafen family member 5
3665	1.0127	3.6107	4.1948	0.0032602	0.064225	-1.5263	IRF7	interferon regulatory factor 7
4784	-1.0215	5.4377	-4.192	0.0032722	0.064225	-1.53	NFIX	nuclear factor I X
55144	1.5683	3.8463	4.192	0.0032725	0.064225	-1.5301	LRRC8D	leucine rich repeat containing 8 VRAC subunit D
23355	0.79216	6.0794	4.1909	0.0032772	0.064225	-1.5316	VPS8	VPS8 subunit of CORVET complex
143098	-1.6289	4.5384	-4.1906	0.0032786	0.064225	-1.532	MPP7	membrane palmitoylated protein 7
55819	0.78164	6.5235	4.1905	0.0032788	0.064225	-1.5321	RNF130	ring finger protein 130
3008	0.79847	5.8966	4.1892	0.0032848	0.064225	-1.5339	H1-4	"H1.4 linker histone, cluster member"
255877	2.3859	2.2749	4.1887	0.003287	0.064225	-1.5346	BCL6B	BCL6B transcription repressor
206358	1.3535	4.8798	4.1881	0.0032894	0.064225	-1.5353	SLC36A1	solute carrier family 36 member 1
845	-3.183	1.9831	-4.1877	0.0032914	0.064225	-1.5359	CASQ2	calsequestrin 2
6457	-1.4955	-2.1933	-4.1867	0.0032955	0.064225	-1.5372	SH3GL3	"SH3 domain containing GRB2 like 3, endophilin A3"
2280	0.52498	5.337	4.1865	0.0032964	0.064225	-1.5374	FKBP1A	FKBP prolyl isomerase 1A
1160	-1.1564	2.3025	-4.1865	0.0032965	0.064225	-1.5375	CKMT2	"creatine kinase, mitochondrial 2"
107986453	3.2131	-3.2112	4.1851	0.0033024	0.064225	-1.5393	LOC107986453	uncharacterized LOC107986453
101930421	-1.4358	-0.79832	-4.1846	0.0033046	0.064225	-1.54	LOC101930421	uncharacterized LOC101930421
80303	-2.2803	4.7553	-4.1844	0.0033059	0.064225	-1.5403	EFHD1	EF-hand domain family member D1
2890	-2.1545	4.2888	-4.1822	0.0033156	0.064321	-1.5433	GRIA1	glutamate ionotropic receptor AMPA type subunit 1
28901	3.893	-3.2675	4.1818	0.0033173	0.064321	-1.5438	IGKV1D-16	immunoglobulin kappa variable 1D-16
8292	-1.3897	2.5928	-4.1809	0.0033214	0.064338	-1.545	COLQ	collagen like tail subunit of asymmetric acetylcholinesterase
79885	-0.97673	3.5854	-4.1795	0.0033275	0.064396	-1.5469	HDAC11	histone deacetylase 11
400709	2.2248	-0.2214	4.1784	0.0033324	0.064428	-1.5484	SIGLEC16	sialic acid binding Ig like lectin 16 (gene/pseudogene)
11073	0.71306	4.9739	4.1762	0.003342	0.064444	-1.5513	TOPBP1	DNA topoisomerase II binding protein 1
6355	2.3012	3.3329	4.1759	0.0033436	0.064444	-1.5517	CCL8	C-C motif chemokine ligand 8
735	3.1405	-2.3614	4.1751	0.0033472	0.064444	-1.5528	C9	complement C9
1435	1.3469	5.588	4.1745	0.0033496	0.064444	-1.5535	CSF1	colony stimulating factor 1
340348	1.322	4.1805	4.1741	0.0033516	0.064444	-1.5542	TSPAN33	tetraspanin 33
5800	1.0857	4.7881	4.1732	0.0033556	0.064444	-1.5553	PTPRO	protein tyrosine phosphatase receptor type O
728637	2.0874	0.70622	4.1723	0.0033594	0.064444	-1.5565	MEIKIN	meiotic kinetochore factor
3872	-1.749	4.6058	-4.1713	0.0033639	0.064444	-1.5578	KRT17	keratin 17
340542	-1.2567	0.64775	-4.1712	0.0033645	0.064444	-1.558	BEX5	brain expressed X-linked 5
101928687	2.9743	-3.4425	4.1706	0.0033671	0.064444	-1.5588	LNCAROD	lncRNA activating regulator of DKK1
9229	-4.0785	1.4575	-4.1703	0.0033687	0.064444	-1.5593	DLGAP1	DLG associated protein 1
65124	-0.69024	3.983	-4.1682	0.0033782	0.064523	-1.5621	SOWAHC	sosondowah ankyrin repeat domain family member C
440712	1.0125	2.1318	4.1678	0.0033799	0.064523	-1.5626	RHEX	regulator of hemoglobinization and erythroid cell expansion
81621	-1.5637	2.7834	-4.1671	0.0033831	0.064523	-1.5636	KAZALD1	Kazal type serine peptidase inhibitor domain 1
3620	2.3184	0.31868	4.1665	0.0033858	0.064523	-1.5644	IDO1	"indoleamine 2,3-dioxygenase 1"
114793	1.0241	6.4606	4.1658	0.003389	0.064523	-1.5653	FMNL2	formin like 2
389336	-2.1279	3.1279	-4.1642	0.003396	0.064565	-1.5674	C5orf46	chromosome 5 open reading frame 46
55809	1.2234	3.3313	4.1621	0.0034057	0.064565	-1.5703	TRERF1	transcriptional regulating factor 1
10426	0.61685	4.3658	4.1613	0.0034092	0.064565	-1.5713	TUBGCP3	tubulin gamma complex associated protein 3
112574	-0.70241	7.1298	-4.1611	0.0034102	0.064565	-1.5716	SNX18	sorting nexin 18
5890	0.88637	2.8671	4.161	0.0034108	0.064565	-1.5718	RAD51B	RAD51 paralog B
147699	1.5965	-0.3647	4.1609	0.0034114	0.064565	-1.572	PPM1N	"protein phosphatase, Mg2+/Mn2+ dependent 1N (putative)"
79857	1.5516	-0.64758	4.16	0.0034153	0.064565	-1.5731	FLJ13224	uncharacterized LOC79857
3708	-0.92633	7.5197	-4.1592	0.0034189	0.064565	-1.5742	ITPR1	"inositol 1,4,5-trisphosphate receptor type 1"
29127	1.2458	3.0656	4.1589	0.0034203	0.064565	-1.5746	RACGAP1	Rac GTPase activating protein 1
5660	0.94015	10.926	4.1552	0.0034372	0.064824	-1.5795	PSAP	prosaposin
100421431	1.0332	-1.0545	4.1538	0.0034437	0.064884	-1.5814	HNRNPA3P11	heterogeneous nuclear ribonucleoprotein A3 pseudogene 11
6237	-0.86614	4.7074	-4.1501	0.0034608	0.065147	-1.5864	RRAS	RAS related
222389	-1.1769	3.1672	-4.1465	0.0034777	0.065388	-1.5913	BEND7	BEN domain containing 7
100233209	0.78756	3.0863	4.146	0.0034802	0.065388	-1.5921	PCED1B-AS1	PCED1B antisense RNA 1
56910	0.59633	6.4338	4.1438	0.0034903	0.065517	-1.595	STARD7	StAR related lipid transfer domain containing 7
83930	0.58935	4.6363	4.1429	0.0034946	0.065535	-1.5962	STARD3NL	STARD3 N-terminal like
124944	0.7988	3.9294	4.1418	0.0034997	0.065569	-1.5977	C17orf49	chromosome 17 open reading frame 49
171586	0.96352	3.7282	4.1369	0.0035228	0.065929	-1.6043	ABHD3	abhydrolase domain containing 3
645	1.0595	5.0687	4.1363	0.0035255	0.065929	-1.6051	BLVRB	biliverdin reductase B
114898	-1.0487	3.2262	-4.1341	0.003536	0.06601	-1.6081	C1QTNF2	C1q and TNF related 2
4214	0.86501	5.8975	4.1329	0.0035418	0.06601	-1.6097	MAP3K1	mitogen-activated protein kinase kinase kinase 1
9760	0.98961	0.81549	4.1327	0.0035428	0.06601	-1.61	TOX	thymocyte selection associated high mobility group box
53342	-1.5711	0.43399	-4.1325	0.0035436	0.06601	-1.6102	IL17D	interleukin 17D
3911	-1.1068	6.4164	-4.1319	0.0035463	0.06601	-1.611	LAMA5	laminin subunit alpha 5
203260	-0.85633	4.1417	-4.131	0.0035509	0.066034	-1.6123	CCDC107	coiled-coil domain containing 107
677763	1.1027	3.1339	4.13	0.0035558	0.066063	-1.6137	SCARNA21	small Cajal body-specific RNA 21
8692	1.4264	4.541	4.1267	0.0035714	0.066242	-1.6181	HYAL2	hyaluronidase 2
100505573	-0.79791	2.5421	-4.1263	0.0035733	0.066242	-1.6186	INAFM2	InaF motif containing 2
6415	-0.78906	6.6608	-4.1241	0.0035838	0.066242	-1.6216	SELENOW	selenoprotein W
3930	1.3354	5.0609	4.1231	0.0035887	0.066242	-1.6229	LBR	lamin B receptor
6819	1.252	2.0807	4.123	0.0035893	0.066242	-1.6231	SULT1C2	sulfotransferase family 1C member 2
5803	-1.6394	2.959	-4.1229	0.0035896	0.066242	-1.6232	PTPRZ1	protein tyrosine phosphatase receptor type Z1
23236	1.8209	3.0703	4.1221	0.0035936	0.066242	-1.6243	PLCB1	phospholipase C beta 1
167681	-2.3933	2.5941	-4.1207	0.0036002	0.066242	-1.6262	PRSS35	serine protease 35
84966	1.5703	3.5654	4.1207	0.0036004	0.066242	-1.6262	IGSF21	immunoglobin superfamily member 21
144360	2.5622	-4.1171	4.1201	0.0036031	0.066242	-1.627	LINC00477	long intergenic non-protein coding RNA 477
5329	2.2863	5.1954	4.1196	0.0036059	0.066242	-1.6278	PLAUR	"plasminogen activator, urokinase receptor"
389493	-3.6189	-2.5843	-4.1195	0.003606	0.066242	-1.6278	NUPR2	"nuclear protein 2, transcriptional regulator"
11094	-0.67064	3.0784	-4.119	0.0036085	0.066242	-1.6285	CACFD1	calcium channel flower domain containing 1
84886	-0.93819	7.4099	-4.1176	0.0036153	0.066276	-1.6304	C1orf198	chromosome 1 open reading frame 198
4286	1.2651	4.7709	4.1172	0.0036175	0.066276	-1.631	MITF	melanocyte inducing transcription factor
392	-0.59512	6.1773	-4.1164	0.0036213	0.066276	-1.632	ARHGAP1	Rho GTPase activating protein 1
90139	1.345	2.1631	4.1159	0.0036236	0.066276	-1.6327	TSPAN18	tetraspanin 18
23158	0.70344	5.5836	4.1132	0.0036368	0.066415	-1.6364	TBC1D9	TBC1 domain family member 9
114819	-0.98896	4.2896	-4.1122	0.0036419	0.066415	-1.6378	CROCCP3	CROCC pseudogene 3
1509	1.804	9.6206	4.1122	0.003642	0.066415	-1.6378	CTSD	cathepsin D
4644	1.2696	7.0522	4.1117	0.0036445	0.066415	-1.6385	MYO5A	myosin VA
196472	-2.4479	-1.47	-4.1102	0.0036516	0.066467	-1.6404	FAM71C	family with sequence similarity 71 member C
8556	0.738	3.3257	4.1097	0.003654	0.066467	-1.6411	CDC14A	cell division cycle 14A
79019	1.7312	-0.79185	4.1071	0.0036667	0.066511	-1.6446	CENPM	centromere protein M
389337	-1.0933	3.4285	-4.1067	0.003669	0.066511	-1.6452	ARHGEF37	Rho guanine nucleotide exchange factor 37
9859	0.85868	6.845	4.106	0.0036724	0.066511	-1.6461	CEP170	centrosomal protein 170
157983	1.0073	2.5264	4.1055	0.0036749	0.066511	-1.6468	DOCK8-AS1	DOCK8 antisense RNA 1
22881	-1.6023	5.2245	-4.1055	0.0036749	0.066511	-1.6469	ANKRD6	ankyrin repeat domain 6
7096	1.5117	5.802	4.1052	0.0036764	0.066511	-1.6472	TLR1	toll like receptor 1
642273	-0.97378	1.5223	-4.1043	0.0036807	0.066529	-1.6484	FAM110C	family with sequence similarity 110 member C
131544	0.69697	6.2794	4.103	0.0036874	0.066589	-1.6502	CRYBG3	crystallin beta-gamma domain containing 3
22981	-1.0175	3.2439	-4.1003	0.0037009	0.066666	-1.6539	NINL	ninein like
10152	-0.66451	6.2894	-4.1002	0.0037012	0.066666	-1.654	ABI2	abl interactor 2
10154	1.3405	6.2706	4.1001	0.0037016	0.066666	-1.6541	PLXNC1	plexin C1
4125	1.2634	6.7323	4.0991	0.0037067	0.066675	-1.6555	MAN2B1	mannosidase alpha class 2B member 1
79627	0.89153	7.3175	4.0987	0.0037088	0.066675	-1.6561	OGFRL1	opioid growth factor receptor like 1
6781	2.674	0.66098	4.0966	0.0037193	0.066795	-1.6589	STC1	stanniocalcin 1
7275	-1.2784	3.4945	-4.096	0.0037221	0.066795	-1.6597	TUB	TUB bipartite transcription factor
374443	1.2967	3.9103	4.093	0.0037372	0.066853	-1.6638	LOC374443	C-type lectin domain family 2 member D pseudogene
494115	-0.59686	4.6439	-4.0925	0.0037398	0.066853	-1.6645	RBMXL1	RBMX like 1
9732	1.0064	6.3819	4.0924	0.0037404	0.066853	-1.6646	DOCK4	dedicator of cytokinesis 4
115761	1.8516	2.2881	4.0912	0.0037466	0.066853	-1.6663	ARL11	ADP ribosylation factor like GTPase 11
6080	0.94852	9.5394	4.0909	0.0037477	0.066853	-1.6666	SNORA73A	"small nucleolar RNA, H/ACA box 73A"
5311	-1.2873	7.4069	-4.0909	0.0037478	0.066853	-1.6666	PKD2	"polycystin 2, transient receptor potential cation channel"
652965	0.90894	6.7925	4.0907	0.0037488	0.066853	-1.6669	SNORA48	"small nucleolar RNA, H/ACA box 48"
10553	0.92878	4.3428	4.0899	0.0037531	0.066869	-1.668	HTATIP2	HIV-1 Tat interactive protein 2
151234	2.4504	-2.5435	4.089	0.0037575	0.066888	-1.6692	SULT1C2P1	sulfotransferase family 1C member 2 pseudogene 1
387893	-0.52696	4.6874	-4.0863	0.0037714	0.067069	-1.6729	KMT5A	lysine methyltransferase 5A
100873543	-1.5834	-2.2595	-4.0856	0.0037748	0.067069	-1.6738	RNA5SP290	"RNA, 5S ribosomal pseudogene 290"
4693	2.0093	-0.16508	4.0845	0.0037804	0.067069	-1.6753	NDP	norrin cystine knot growth factor NDP
79696	-1.3857	0.4541	-4.084	0.0037829	0.067069	-1.676	ZC2HC1C	zinc finger C2HC-type containing 1C
55589	1.0449	7.0503	4.0837	0.0037844	0.067069	-1.6764	BMP2K	BMP2 inducible kinase
3232	3.9141	-1.5506	4.0822	0.003792	0.06713	-1.6784	HOXD3	homeobox D3
2321	2.0523	4.8284	4.0817	0.0037945	0.06713	-1.6791	FLT1	fms related receptor tyrosine kinase 1
8578	1.5713	3.6485	4.0795	0.0038061	0.067274	-1.6821	SCARF1	scavenger receptor class F member 1
28968	-0.86918	0.73289	-4.0785	0.0038114	0.067281	-1.6836	SLC6A16	solute carrier family 6 member 16
10397	0.8237	6.5855	4.0781	0.0038132	0.067281	-1.684	NDRG1	N-myc downstream regulated 1
85349	-3.521	-2.025	-4.076	0.0038241	0.067413	-1.6869	KRT87P	keratin 87 pseudogene
9638	-0.68659	4.807	-4.0747	0.0038306	0.067469	-1.6886	FEZ1	fasciculation and elongation protein zeta 1
26032	-2.6968	7.0901	-4.074	0.0038346	0.06748	-1.6897	SUSD5	sushi domain containing 5
9076	1.6574	4.7825	4.0704	0.0038531	0.067747	-1.6945	CLDN1	claudin 1
117247	2.6466	4.8971	4.0668	0.0038721	0.067954	-1.6995	SLC16A10	solute carrier family 16 member 10
26499	1.4553	2.2517	4.0662	0.0038749	0.067954	-1.7002	PLEK2	pleckstrin 2
11059	0.83144	5.2909	4.0662	0.0038751	0.067954	-1.7002	WWP1	WW domain containing E3 ubiquitin protein ligase 1
1508	2.2729	10.533	4.065	0.0038816	0.068008	-1.7019	CTSB	cathepsin B
135228	1.3783	7.2234	4.0628	0.0038929	0.068146	-1.7049	CD109	CD109 molecule
64419	0.77456	4.8505	4.0616	0.0038992	0.068197	-1.7065	MTMR14	myotubularin related protein 14
282996	-0.78802	3.8827	-4.0605	0.0039054	0.068246	-1.7081	RBM20	RNA binding motif protein 20
221395	2.9576	4.6329	4.0592	0.0039123	0.068306	-1.7099	ADGRF5	adhesion G protein-coupled receptor F5
4638	-1.3372	8.7841	-4.0569	0.0039244	0.068458	-1.713	MYLK	myosin light chain kinase
83540	1.8771	0.022061	4.0519	0.0039509	0.068834	-1.7198	NUF2	NUF2 component of NDC80 kinetochore complex
3306	-1.0728	4.4393	-4.0515	0.0039529	0.068834	-1.7202	HSPA2	heat shock protein family A (Hsp70) member 2
8987	-0.924	3.4138	-4.0504	0.003959	0.068851	-1.7218	STBD1	starch binding domain 1
644397	-0.48325	3.0697	-4.0491	0.0039659	0.068851	-1.7236	LRRC37A17P	"leucine rich repeat containing 37 member A17, pseudogene"
164832	-2.047	3.0036	-4.0489	0.0039672	0.068851	-1.7239	LONRF2	LON peptidase N-terminal domain and ring finger 2
83442	1.1619	5.2883	4.0484	0.0039696	0.068851	-1.7245	SH3BGRL3	SH3 domain binding glutamate rich protein like 3
23555	2.2055	3.7874	4.0482	0.003971	0.068851	-1.7249	TSPAN15	tetraspanin 15
1307	-1.0499	7.217	-4.0466	0.0039794	0.068935	-1.727	COL16A1	collagen type XVI alpha 1 chain
4249	0.81273	6.2357	4.0453	0.0039864	0.06895	-1.7288	MGAT5	"alpha-1,6-mannosylglycoprotein 6-beta-N-acetylglucosaminyltransferase"
64167	0.87016	5.5754	4.0452	0.0039871	0.06895	-1.7289	ERAP2	endoplasmic reticulum aminopeptidase 2
4135	-1.193	2.9642	-4.0441	0.0039929	0.068991	-1.7304	MAP6	microtubule associated protein 6
8021	0.88453	5.3048	4.0429	0.0039994	0.069043	-1.732	NUP214	nucleoporin 214
1284	-0.93656	9.7358	-4.0418	0.0040056	0.06909	-1.7336	COL4A2	collagen type IV alpha 2 chain
2495	1.5821	8.7923	4.041	0.00401	0.069108	-1.7347	FTH1	ferritin heavy chain 1
56262	-0.90886	5.4937	-4.0398	0.0040162	0.069146	-1.7363	LRRC8A	leucine rich repeat containing 8 VRAC subunit A
139818	0.59076	6.5044	4.0379	0.0040266	0.069146	-1.7388	DOCK11	dedicator of cytokinesis 11
51517	-0.58081	4.0304	-4.0378	0.0040273	0.069146	-1.739	NCKIPSD	NCK interacting protein with SH3 domain
6657	0.87869	-0.36462	4.0375	0.0040289	0.069146	-1.7394	SOX2	SRY-box transcription factor 2
7903	1.5407	5.7937	4.0372	0.0040307	0.069146	-1.7399	ST8SIA4	"ST8 alpha-N-acetyl-neuraminide alpha-2,8-sialyltransferase 4"
285941	2.0923	-1.5313	4.0365	0.0040341	0.069146	-1.7407	LINC02860	long intergenic non-protein coding RNA 2860
2829	3.2855	-1.1518	4.0361	0.0040365	0.069146	-1.7413	XCR1	X-C motif chemokine receptor 1
81553	1.309	3.8859	4.033	0.0040538	0.069259	-1.7456	CYRIA	CYFIP related Rac1 interactor A
1130	0.85822	6.9526	4.0327	0.004055	0.069259	-1.7459	LYST	lysosomal trafficking regulator
727800	-1.6267	-2.1472	-4.0327	0.004055	0.069259	-1.7459	RNF208	ring finger protein 208
3868	-2.4955	3.43	-4.0324	0.0040569	0.069259	-1.7464	KRT16	keratin 16
23551	-1.8997	-0.3106	-4.0317	0.0040609	0.069268	-1.7474	RASD2	RASD family member 2
116535	-1.3558	4.0854	-4.0305	0.0040671	0.069315	-1.7489	MRGPRF	MAS related GPR family member F
101927559	-1.765	0.97347	-4.0272	0.0040858	0.069539	-1.7536	CEBPB-AS1	CEBPB antisense RNA 1
9267	1.2805	5.5948	4.0269	0.0040873	0.069539	-1.7539	CYTH1	cytohesin 1
54935	0.7703	3.5758	4.0254	0.0040956	0.069595	-1.756	DUSP23	dual specificity phosphatase 23
2849	-1.3605	0.1643	-4.0242	0.0041023	0.069595	-1.7576	GPR26	G protein-coupled receptor 26
1942	1.6494	1.3432	4.0236	0.0041058	0.069595	-1.7585	EFNA1	ephrin A1
5150	0.81232	4.3572	4.0229	0.0041098	0.069595	-1.7594	PDE7A	phosphodiesterase 7A
84766	1.2221	2.6754	4.0228	0.0041104	0.069595	-1.7596	CRACR2A	calcium release activated channel regulator 2A
55930	1.8133	1.94	4.0226	0.0041114	0.069595	-1.7599	MYO5C	myosin VC
51056	1.0566	6.474	4.0216	0.0041169	0.069628	-1.7612	LAP3	leucine aminopeptidase 3
26578	0.88301	5.2338	4.0203	0.0041239	0.069662	-1.7629	OSTF1	osteoclast stimulating factor 1
2741	1.0988	-1.7375	4.02	0.0041258	0.069662	-1.7634	GLRA1	glycine receptor alpha 1
537	0.90755	5.9885	4.0186	0.0041336	0.069665	-1.7653	ATP6AP1	ATPase H+ transporting accessory protein 1
51209	-1.5547	2.4063	-4.0181	0.0041366	0.069665	-1.766	RAB9B	"RAB9B, member RAS oncogene family"
84525	0.9763	2.1482	4.0175	0.0041398	0.069665	-1.7668	HOPX	HOP homeobox
64135	0.90641	4.5886	4.0175	0.0041399	0.069665	-1.7668	IFIH1	interferon induced with helicase C domain 1
645638	2.2913	-1.0168	4.0154	0.0041516	0.069768	-1.7696	WFDC21P	"WAP four-disulfide core domain 21, pseudogene"
3417	1.0216	5.9292	4.0152	0.0041531	0.069768	-1.77	IDH1	isocitrate dehydrogenase (NADP(+)) 1
10745	0.68372	4.1626	4.0135	0.0041626	0.069869	-1.7723	PHTF1	putative homeodomain transcription factor 1
101929340	-0.86001	0.47609	-4.0126	0.0041676	0.069895	-1.7735	LOC101929340	uncharacterized LOC101929340
3779	-0.99304	5.1455	-4.0117	0.0041728	0.069923	-1.7748	KCNMB1	potassium calcium-activated channel subfamily M regulatory beta subunit 1
7975	-0.87545	5.7982	-4.0106	0.0041792	0.069971	-1.7763	MAFK	MAF bZIP transcription factor K
26768	0.86171	9.4122	4.0087	0.0041896	0.069985	-1.7788	SNORA73B	"small nucleolar RNA, H/ACA box 73B"
9547	3.0811	-2.9716	4.0083	0.0041921	0.069985	-1.7794	CXCL14	C-X-C motif chemokine ligand 14
386617	-1.6921	-2.8276	-4.008	0.0041937	0.069985	-1.7798	KCTD8	potassium channel tetramerization domain containing 8
54438	0.83256	3.7286	4.008	0.004194	0.069985	-1.7799	GFOD1	glucose-fructose oxidoreductase domain containing 1
54209	1.628	4.8521	4.0073	0.0041978	0.069989	-1.7808	TREM2	triggering receptor expressed on myeloid cells 2
7444	0.56274	4.2773	4.0044	0.0042143	0.070183	-1.7847	VRK2	VRK serine/threonine kinase 2
109616999	1.0741	-0.61259	4.004	0.0042164	0.070183	-1.7852	SNORA80D	"small nucleolar RNA, H/ACA box 80D"
53834	-1.3071	3.8703	-4.0026	0.0042246	0.070261	-1.7872	FGFRL1	fibroblast growth factor receptor like 1
654	-2.0808	3.0255	-4.0016	0.0042303	0.070298	-1.7886	BMP6	bone morphogenetic protein 6
85479	1.0909	1.7272	3.9998	0.004241	0.070388	-1.7911	DNAJC5B	DnaJ heat shock protein family (Hsp40) member C5 beta
63926	1.14	1.1907	3.9993	0.0042435	0.070388	-1.7917	ANKEF1	ankyrin repeat and EF-hand domain containing 1
266722	-3.4681	-3.3126	-3.9989	0.0042463	0.070388	-1.7924	HS6ST3	heparan sulfate 6-O-sulfotransferase 3
56659	2.0979	1.39	3.9979	0.0042518	0.07039	-1.7936	KCNK13	potassium two pore domain channel subfamily K member 13
10333	1.3437	4.272	3.9965	0.0042603	0.07039	-1.7957	TLR6	toll like receptor 6
79573	0.57719	4.2951	3.995	0.0042685	0.07039	-1.7976	TTC13	tetratricopeptide repeat domain 13
100287559	1.1579	0.62004	3.9944	0.0042723	0.07039	-1.7985	ADPGK-AS1	ADPGK antisense RNA 1
55839	1.1867	1.855	3.9942	0.0042734	0.07039	-1.7988	CENPN	centromere protein N
9976	1.4757	3.7562	3.9938	0.0042756	0.07039	-1.7993	CLEC2B	C-type lectin domain family 2 member B
56977	1.6316	2.6943	3.9938	0.004276	0.07039	-1.7994	STOX2	storkhead box 2
29108	1.3977	4.0347	3.9937	0.0042762	0.07039	-1.7994	PYCARD	PYD and CARD domain containing
100128006	-1.3327	1.8366	-3.9933	0.0042787	0.07039	-1.8	LOC100128006	uncharacterized LOC100128006
57528	-2.6175	0.42535	-3.9928	0.0042817	0.07039	-1.8007	KCTD16	potassium channel tetramerization domain containing 16
8459	1.4239	5.2638	3.9903	0.0042962	0.070463	-1.8041	TPST2	tyrosylprotein sulfotransferase 2
57224	1.1852	2.3072	3.99	0.0042979	0.070463	-1.8045	NHSL1	NHS like 1
81930	1.5879	0.30019	3.9892	0.0043028	0.070463	-1.8056	KIF18A	kinesin family member 18A
4919	-1.9801	4.3829	-3.9891	0.0043034	0.070463	-1.8058	ROR1	receptor tyrosine kinase like orphan receptor 1
84735	0.90172	0.69704	3.989	0.0043037	0.070463	-1.8059	CNDP1	carnosine dipeptidase 1
113130	1.5647	0.24162	3.9882	0.0043087	0.070487	-1.807	CDCA5	cell division cycle associated 5
5340	-1.3642	0.70336	-3.9873	0.0043141	0.070517	-1.8083	PLG	plasminogen
79820	-1.7607	1.18	-3.9849	0.0043282	0.070691	-1.8116	CATSPERB	cation channel sperm associated auxiliary subunit beta
3428	1.1015	6.5589	3.983	0.0043391	0.07081	-1.8141	IFI16	interferon gamma inducible protein 16
26468	4.9981	-1.5054	3.9817	0.0043471	0.070883	-1.816	LHX6	LIM homeobox 6
84261	0.91977	0.7213	3.9804	0.0043544	0.070944	-1.8177	FBXW9	F-box and WD repeat domain containing 9
64837	-0.94513	3.3766	-3.9787	0.0043647	0.070979	-1.8201	KLC2	kinesin light chain 2
7082	-0.75018	6.9259	-3.9786	0.0043651	0.070979	-1.8201	TJP1	tight junction protein 1
79837	-0.53987	4.2691	-3.9783	0.0043671	0.070979	-1.8206	PIP4K2C	phosphatidylinositol-5-phosphate 4-kinase type 2 gamma
146395	-5.4058	-0.35957	-3.9768	0.0043763	0.07107	-1.8227	GSG1L	GSG1 like
56121	-0.68604	3.2434	-3.975	0.0043872	0.071138	-1.8252	PCDHB15	protocadherin beta 15
57537	1.6045	1.1411	3.9749	0.0043876	0.071138	-1.8253	SORCS2	sortilin related VPS10 domain containing receptor 2
70	-2.8294	3.9822	-3.9743	0.0043912	0.071139	-1.8261	ACTC1	actin alpha cardiac muscle 1
8447	2.1026	1.4887	3.9716	0.0044075	0.071253	-1.8299	DOC2B	double C2 domain beta
25927	0.52169	3.8746	3.9715	0.0044082	0.071253	-1.83	CNRIP1	cannabinoid receptor interacting protein 1
11060	-1.0014	6.0487	-3.9708	0.0044119	0.071253	-1.8309	WWP2	WW domain containing E3 ubiquitin protein ligase 2
26240	-0.6153	2.826	-3.9707	0.0044126	0.071253	-1.831	FAM50B	family with sequence similarity 50 member B
55791	0.69871	3.0028	3.9684	0.0044264	0.071419	-1.8342	LRIF1	ligand dependent nuclear receptor interacting factor 1
54972	1.2558	2.5617	3.9674	0.0044329	0.071467	-1.8357	TMEM132A	transmembrane protein 132A
388886	-1.133	1.4182	-3.9639	0.0044541	0.071736	-1.8405	LRRC75B	leucine rich repeat containing 75B
4864	0.82839	6.1782	3.9634	0.0044568	0.071736	-1.8411	NPC1	NPC intracellular cholesterol transporter 1
5310	-0.95702	7.8914	-3.9627	0.0044616	0.071756	-1.8422	PKD1	"polycystin 1, transient receptor potential channel interacting"
196188	-3.4608	-3.5282	-3.9603	0.0044762	0.07193	-1.8454	RPS2P38	ribosomal protein S2 pseudogene 38
7075	1.1773	3.8836	3.9597	0.0044797	0.07193	-1.8462	TIE1	tyrosine kinase with immunoglobulin like and EGF like domains 1
22982	-0.90133	5.4418	-3.9578	0.0044914	0.071937	-1.8489	DIP2C	disco interacting protein 2 homolog C
2258	-1.0612	4.9571	-3.9575	0.0044935	0.071937	-1.8493	FGF13	fibroblast growth factor 13
80177	2.1769	1.7838	3.9557	0.0045042	0.071937	-1.8517	MYCT1	MYC target 1
55625	0.68598	5.4488	3.9556	0.0045051	0.071937	-1.8519	ZDHHC7	zinc finger DHHC-type palmitoyltransferase 7
51385	0.62538	3.8345	3.9546	0.004511	0.071937	-1.8532	ZNF589	zinc finger protein 589
64061	-0.86537	4.4822	-3.9539	0.0045157	0.071937	-1.8543	TSPYL2	TSPY like 2
5724	1.6536	4.9684	3.9533	0.0045191	0.071937	-1.855	PTAFR	platelet activating factor receptor
26012	-0.8427	4.911	-3.9525	0.0045241	0.071937	-1.8562	NSMF	NMDA receptor synaptonuclear signaling and neuronal migration factor
951	1.4156	4.0772	3.9525	0.0045242	0.071937	-1.8562	CD37	CD37 molecule
84154	0.57833	3.8401	3.9525	0.0045244	0.071937	-1.8562	RPF2	ribosome production factor 2 homolog
284114	1.1812	2.0107	3.9519	0.0045277	0.071937	-1.857	TMEM102	transmembrane protein 102
79412	2.347	-3.248	3.951	0.0045336	0.071937	-1.8583	KREMEN2	kringle containing transmembrane protein 2
94240	1.4178	4.0115	3.9507	0.0045354	0.071937	-1.8587	EPSTI1	epithelial stromal interaction 1
11185	-1.1137	6.6009	-3.9506	0.0045356	0.071937	-1.8587	INMT	indolethylamine N-methyltransferase
4094	1.5307	6.5888	3.9504	0.0045373	0.071937	-1.8591	MAF	MAF bZIP transcription factor
57094	1.7495	-0.84053	3.9502	0.0045386	0.071937	-1.8594	CPA6	carboxypeptidase A6
29984	-0.99368	2.9468	-3.9496	0.0045423	0.071937	-1.8602	RHOD	ras homolog family member D
54518	1.4986	3.7506	3.9492	0.0045449	0.071937	-1.8608	APBB1IP	amyloid beta precursor protein binding family B member 1 interacting protein
10009	0.60935	4.8444	3.9461	0.0045639	0.072181	-1.865	ZBTB33	zinc finger and BTB domain containing 33
54793	-0.6971	5.5116	-3.9443	0.0045753	0.072305	-1.8675	KCTD9	potassium channel tetramerization domain containing 9
100874236	-2.0945	-1.5932	-3.9425	0.0045866	0.072426	-1.87	COL18A1-AS2	COL18A1 antisense RNA 2
643365	-2.4441	-2.4793	-3.9398	0.0046037	0.072598	-1.8737	LINC00452	long intergenic non-protein coding RNA 452
79843	3.0154	0.22825	3.9396	0.0046048	0.072598	-1.874	FAM124B	family with sequence similarity 124 member B
55911	2.3753	2.3013	3.9376	0.0046177	0.072686	-1.8768	APOBR	apolipoprotein B receptor
1806	0.895	6.8612	3.937	0.0046216	0.072686	-1.8776	DPYD	dihydropyrimidine dehydrogenase
154092	3.8958	-1.1401	3.936	0.0046273	0.072686	-1.8789	LINC01010	long intergenic non-protein coding RNA 1010
440400	0.60927	5.1492	3.9358	0.0046286	0.072686	-1.8792	RNASEK	ribonuclease K
53	1.366	4.6572	3.9348	0.0046351	0.072686	-1.8806	ACP2	"acid phosphatase 2, lysosomal"
55300	0.66959	4.3256	3.9344	0.0046377	0.072686	-1.8811	PI4K2B	phosphatidylinositol 4-kinase type 2 beta
79669	-1.0786	2.4183	-3.9338	0.0046416	0.072686	-1.882	C3orf52	chromosome 3 open reading frame 52
25901	0.63396	3.3477	3.9336	0.0046426	0.072686	-1.8822	CCDC28A	coiled-coil domain containing 28A
54978	0.92496	5.0077	3.933	0.0046467	0.072686	-1.8831	SLC35F6	solute carrier family 35 member F6
747	1.604	1.8564	3.9327	0.0046486	0.072686	-1.8835	DAGLA	diacylglycerol lipase alpha
54344	0.57955	1.5884	3.9324	0.0046504	0.072686	-1.8839	DPM3	"dolichyl-phosphate mannosyltransferase subunit 3, regulatory"
51514	1.746	1.1136	3.9301	0.0046652	0.072695	-1.8871	DTL	denticleless E3 ubiquitin protein ligase homolog
1973	0.72365	7.9064	3.9276	0.0046811	0.072695	-1.8905	EIF4A1	eukaryotic translation initiation factor 4A1
5923	1.6974	-1.6075	3.9271	0.0046846	0.072695	-1.8913	RASGRF1	Ras protein specific guanine nucleotide releasing factor 1
51296	1.4395	5.2942	3.927	0.0046853	0.072695	-1.8914	SLC15A3	solute carrier family 15 member 3
366	4.6189	3.0005	3.9269	0.0046861	0.072695	-1.8916	AQP9	aquaporin 9
7097	1.3542	6.4713	3.9258	0.0046928	0.072695	-1.893	TLR2	toll like receptor 2
10964	1.327	5.5944	3.9258	0.004693	0.072695	-1.8931	IFI44L	interferon induced protein 44 like
2645	-0.93231	0.10387	-3.9255	0.0046946	0.072695	-1.8934	GCK	glucokinase
3012	0.69466	4.6521	3.9243	0.0047026	0.072695	-1.8951	H2AC8	H2A clustered histone 8
3400	-2.0846	6.8717	-3.9242	0.0047033	0.072695	-1.8953	ID4	"inhibitor of DNA binding 4, HLH protein"
51449	-0.63672	6.593	-3.9238	0.0047058	0.072695	-1.8958	PCYOX1	prenylcysteine oxidase 1
3101	2.8344	4.147	3.9228	0.0047123	0.072695	-1.8972	HK3	hexokinase 3
533	0.95417	5.8682	3.9228	0.0047123	0.072695	-1.8972	ATP6V0B	ATPase H+ transporting V0 subunit b
106480463	1.3253	-0.98329	3.9226	0.0047133	0.072695	-1.8974	RN7SKP97	RN7SK pseudogene 97
9096	-1.1997	5.1878	-3.9225	0.0047141	0.072695	-1.8976	TBX18	T-box transcription factor 18
28614	2.3145	-2.9586	3.9221	0.0047169	0.072695	-1.8982	TRBV5-1	T cell receptor beta variable 5-1
127733	2.1176	0.12778	3.9219	0.0047182	0.072695	-1.8985	UBXN10	UBX domain protein 10
390790	1.0086	-1.2849	3.9218	0.0047189	0.072695	-1.8986	ARL5C	ADP ribosylation factor like GTPase 5C
84000	2.2346	-1.5559	3.9216	0.00472	0.072695	-1.8989	TMPRSS13	transmembrane serine protease 13
389634	0.78302	2.4703	3.9203	0.0047287	0.072773	-1.9007	LINC00937	long intergenic non-protein coding RNA 937
647215	-3.1981	-3.5382	-3.9183	0.0047419	0.072919	-1.9035	MROH3P	"maestro heat like repeat family member 3, pseudogene"
491	3.2003	0.45374	3.9168	0.0047512	0.072928	-1.9055	ATP2B2	ATPase plasma membrane Ca2+ transporting 2
2896	1.6864	7.4887	3.9161	0.0047556	0.072928	-1.9064	GRN	granulin precursor
1285	-1.5758	3.9217	-3.9159	0.004757	0.072928	-1.9067	COL4A3	collagen type IV alpha 3 chain
79624	0.55886	4.2515	3.9156	0.0047594	0.072928	-1.9072	ARMT1	acidic residue methyltransferase 1
401562	3.2668	-1.7295	3.9154	0.0047607	0.072928	-1.9075	LCNL1	lipocalin like 1
100631383	-1.4077	2.3562	-3.9134	0.0047735	0.073068	-1.9102	FAM47E-STBD1	FAM47E-STBD1 readthrough
100271548	1.4817	-2.7039	3.9127	0.0047782	0.073084	-1.9112	RPS10P26	ribosomal protein S10 pseudogene 26
140885	1.529	5.7627	3.9104	0.0047932	0.073258	-1.9144	SIRPA	signal regulatory protein alpha
55041	0.90412	6.7749	3.9089	0.0048031	0.073298	-1.9164	PLEKHB2	pleckstrin homology domain containing B2
3792	3.8097	-1.0406	3.9089	0.0048032	0.073298	-1.9164	KEL	Kell metallo-endopeptidase (Kell blood group)
100529145	-1.2471	1.0027	-3.9073	0.0048141	0.073409	-1.9187	TEN1-CDK3	TEN1-CDK3 readthrough (NMD candidate)
5138	1.6464	2.2677	3.9051	0.0048282	0.073568	-1.9217	PDE2A	phosphodiesterase 2A
55326	0.59297	4.1825	3.9037	0.0048376	0.073631	-1.9236	AGPAT5	1-acylglycerol-3-phosphate O-acyltransferase 5
646942	1.836	-1.7798	3.9025	0.0048456	0.073631	-1.9253	RPS10P14	ribosomal protein S10 pseudogene 14
112752	-0.77956	3.4179	-3.9021	0.0048485	0.073631	-1.9259	IFT43	intraflagellar transport 43
285203	-0.77122	6.196	-3.9018	0.0048505	0.073631	-1.9263	EOGT	EGF domain specific O-linked N-acetylglucosamine transferase
9180	0.6759	6.3678	3.901	0.0048558	0.073631	-1.9274	OSMR	oncostatin M receptor
80781	-1.6989	8.065	-3.9001	0.0048617	0.073631	-1.9286	COL18A1	collagen type XVIII alpha 1 chain
80146	0.55908	4.3028	3.8996	0.0048654	0.073631	-1.9294	UXS1	UDP-glucuronate decarboxylase 1
898	1.2361	-0.54294	3.8992	0.0048675	0.073631	-1.9298	CCNE1	cyclin E1
388722	1.2584	-2.093	3.8983	0.0048739	0.073631	-1.9312	C1orf53	chromosome 1 open reading frame 53
23380	0.75632	5.9646	3.8976	0.0048783	0.073631	-1.9321	SRGAP2	SLIT-ROBO Rho GTPase activating protein 2
84144	-1.2251	3.7179	-3.8968	0.0048842	0.073631	-1.9333	SYDE2	synapse defective Rho GTPase homolog 2
165055	1.3949	0.78246	3.8968	0.0048843	0.073631	-1.9333	CCDC138	coiled-coil domain containing 138
57045	-0.75126	6.8577	-3.895	0.0048961	0.073631	-1.9357	TWSG1	twisted gastrulation BMP signaling modulator 1
55711	1.1133	3.8676	3.8948	0.0048976	0.073631	-1.936	FAR2	fatty acyl-CoA reductase 2
56111	-0.75455	2.4842	-3.8945	0.0048995	0.073631	-1.9364	PCDHGA4	"protocadherin gamma subfamily A, 4"
6158	0.85901	4.7493	3.8942	0.0049013	0.073631	-1.9368	RPL28	ribosomal protein L28
10422	0.54299	4.5553	3.8942	0.0049016	0.073631	-1.9369	UBAC1	UBA domain containing 1
100420018	0.8876	-1.34	3.8941	0.004902	0.073631	-1.937	LOC100420018	WEE2 oocyte meiosis inhibiting kinase
5552	1.6705	7.5108	3.8941	0.0049024	0.073631	-1.937	SRGN	serglycin
27242	2.0779	4.3566	3.8932	0.004908	0.07366	-1.9382	TNFRSF21	TNF receptor superfamily member 21
26051	1.5376	3.1465	3.8925	0.0049132	0.073683	-1.9392	PPP1R16B	protein phosphatase 1 regulatory subunit 16B
942	1.7759	4.691	3.8902	0.0049287	0.073724	-1.9424	CD86	CD86 molecule
1633	0.88154	4.8327	3.8899	0.004931	0.073724	-1.9429	DCK	deoxycytidine kinase
3344	0.51492	5.5995	3.8893	0.0049349	0.073724	-1.9437	FOXN2	forkhead box N2
389161	1.2361	0.019649	3.8891	0.0049364	0.073724	-1.944	ANKUB1	ankyrin repeat and ubiquitin domain containing 1
56899	-1.3839	3.3284	-3.8882	0.004942	0.073724	-1.9451	ANKS1B	ankyrin repeat and sterile alpha motif domain containing 1B
2346	3.5355	-2.4695	3.8879	0.0049442	0.073724	-1.9456	FOLH1	folate hydrolase 1
85360	-0.70496	4.5877	-3.8863	0.0049555	0.073724	-1.9479	SYDE1	synapse defective Rho GTPase homolog 1
100129662	-1.8439	-0.93738	-3.886	0.0049572	0.073724	-1.9482	FGF13-AS1	FGF13 antisense RNA 1
10268	2.34	2.145	3.886	0.0049573	0.073724	-1.9483	RAMP3	receptor activity modifying protein 3
5455	-1.587	-1.3439	-3.8854	0.0049612	0.073724	-1.949	POU3F3	POU class 3 homeobox 3
5795	1.021	6.2037	3.8853	0.0049619	0.073724	-1.9492	PTPRJ	protein tyrosine phosphatase receptor type J
800	-1.4802	9.842	-3.8851	0.0049634	0.073724	-1.9495	CALD1	caldesmon 1
1462	-1.1475	11.707	-3.885	0.0049639	0.073724	-1.9496	VCAN	versican
100528019	-0.99279	1.9875	-3.8841	0.0049706	0.073728	-1.9509	HSPB2-C11orf52	HSPB2-C11orf52 readthrough (NMD candidate)
55785	1.1896	5.0518	3.8839	0.0049716	0.073728	-1.9512	FGD6	"FYVE, RhoGEF and PH domain containing 6"
9252	0.85849	5.1574	3.8834	0.0049752	0.073728	-1.9519	RPS6KA5	ribosomal protein S6 kinase A5
29992	2.0488	3.9	3.882	0.0049844	0.07379	-1.9537	PILRA	paired immunoglobin like type 2 receptor alpha
100533723	3.1233	-3.2561	3.8817	0.0049868	0.07379	-1.9542	LOC100533723	HERV-FRD provirus ancestral Env polyprotein pseudogene
118788	1.6899	6.2762	3.8785	0.0050091	0.073914	-1.9587	PIK3AP1	phosphoinositide-3-kinase adaptor protein 1
11219	-1.7303	1.0597	-3.8777	0.0050147	0.073914	-1.9598	TREX2	three prime repair exonuclease 2
5046	2.4845	3.8094	3.8773	0.005017	0.073914	-1.9603	PCSK6	proprotein convertase subtilisin/kexin type 6
2028	2.4262	0.94525	3.8767	0.0050216	0.073914	-1.9612	ENPEP	glutamyl aminopeptidase
112616	1.7176	2.6438	3.8762	0.005025	0.073914	-1.9619	CMTM7	CKLF like MARVEL transmembrane domain containing 7
27250	0.52665	5.9483	3.8757	0.0050282	0.073914	-1.9625	PDCD4	programmed cell death 4
3242	-1.8182	0.45432	-3.8754	0.0050306	0.073914	-1.963	HPD	4-hydroxyphenylpyruvate dioxygenase
283807	-1.7733	2.3328	-3.875	0.005033	0.073914	-1.9635	FBXL22	F-box and leucine rich repeat protein 22
2063	-0.61746	3.9612	-3.875	0.0050334	0.073914	-1.9636	NR2F6	nuclear receptor subfamily 2 group F member 6
28231	3.1732	1.5872	3.8749	0.005034	0.073914	-1.9637	SLCO4A1	solute carrier organic anion transporter family member 4A1
100507053	-0.86049	3.3954	-3.8746	0.0050358	0.073914	-1.9641	LOC100507053	uncharacterized LOC100507053
57494	-1.1695	6.1409	-3.8736	0.0050432	0.073956	-1.9655	RIMKLB	ribosomal modification protein rimK like family member B
27235	1.1547	2.8805	3.8731	0.0050461	0.073956	-1.9661	COQ2	"coenzyme Q2, polyprenyltransferase"
79884	-0.70656	4.7867	-3.8717	0.0050564	0.073975	-1.9682	MAP9	microtubule associated protein 9
100996351	1.8991	-1.558	3.8715	0.0050573	0.073975	-1.9683	LOC100996351	uncharacterized LOC100996351
51310	-0.97864	4.0016	-3.8711	0.0050601	0.073975	-1.9689	SLC22A17	solute carrier family 22 member 17
80380	1.0703	2.7581	3.8704	0.0050653	0.073975	-1.97	PDCD1LG2	programmed cell death 1 ligand 2
202052	-0.58561	3.7946	-3.8703	0.0050659	0.073975	-1.9701	DNAJC18	DnaJ heat shock protein family (Hsp40) member C18
10079	-1.2107	6.2286	-3.8689	0.0050757	0.074064	-1.972	ATP9A	ATPase phospholipid transporting 9A (putative)
6676	1.3572	0.71286	3.867	0.0050889	0.074203	-1.9746	SPAG4	sperm associated antigen 4
9957	1.2261	2.8754	3.8645	0.0051066	0.074387	-1.9781	HS3ST1	heparan sulfate-glucosamine 3-sulfotransferase 1
57471	1.4064	0.49147	3.8634	0.0051144	0.074387	-1.9797	ERMN	ermin
7068	-1.9	5.5213	-3.8627	0.0051194	0.074387	-1.9806	THRB	thyroid hormone receptor beta
3913	-0.61545	8.5675	-3.8621	0.0051235	0.074387	-1.9815	LAMB2	laminin subunit beta 2
79789	1.4713	4.0287	3.8619	0.0051253	0.074387	-1.9818	CLMN	calmin
100507178	-0.73968	2.9753	-3.8609	0.0051319	0.074387	-1.9831	SLFNL1-AS1	SLFNL1 antisense RNA 1
29785	2.695	1.4375	3.8609	0.0051325	0.074387	-1.9832	CYP2S1	cytochrome P450 family 2 subfamily S member 1
4074	0.92527	6.7555	3.86	0.0051387	0.074387	-1.9844	M6PR	"mannose-6-phosphate receptor, cation dependent"
28883	5.8667	-0.40646	3.8598	0.0051399	0.074387	-1.9847	IGKV2D-28	immunoglobulin kappa variable 2D-28
57542	-1.16	5.8915	-3.8596	0.0051416	0.074387	-1.985	KLHL42	kelch like family member 42
9134	1.0222	0.85492	3.8583	0.0051504	0.074387	-1.9867	CCNE2	cyclin E2
63967	0.6991	2.3499	3.8573	0.005158	0.074387	-1.9882	CLSPN	claspin
7321	0.57972	3.6452	3.8565	0.0051632	0.074387	-1.9892	UBE2D1	ubiquitin conjugating enzyme E2 D1
195828	0.97998	2.0383	3.8563	0.0051649	0.074387	-1.9896	ZNF367	zinc finger protein 367
55794	0.73963	2.1386	3.8563	0.005165	0.074387	-1.9896	DDX28	DEAD-box helicase 28
113622	-1.078	2.6963	-3.8561	0.0051665	0.074387	-1.9899	ADPRHL1	ADP-ribosylhydrolase like 1
140606	-0.87953	5.8978	-3.8556	0.0051698	0.074387	-1.9905	SELENOM	selenoprotein M
9953	1.5395	2.254	3.8555	0.0051708	0.074387	-1.9907	HS3ST3B1	heparan sulfate-glucosamine 3-sulfotransferase 3B1
58528	0.72043	4.8864	3.8553	0.0051722	0.074387	-1.991	RRAGD	Ras related GTP binding D
1824	1.5894	4.826	3.8539	0.0051819	0.074462	-1.9929	DSC2	desmocollin 2
100130348	-0.72941	1.4969	-3.8535	0.0051849	0.074462	-1.9934	TMEM262	transmembrane protein 262
348645	1.5253	1.2294	3.852	0.005196	0.074482	-1.9956	C22orf34	chromosome 22 open reading frame 34
255187	2.3328	-4.0476	3.8508	0.0052046	0.074482	-1.9973	SH3TC2-DT	SH3TC2 divergent transcript
127933	0.54768	6.9502	3.8508	0.0052048	0.074482	-1.9973	UHMK1	U2AF homology motif kinase 1
2303	-1.409	2.3995	-3.8504	0.0052073	0.074482	-1.9978	FOXC2	forkhead box C2
100507582	1.1919	0.79739	3.8497	0.0052122	0.074482	-1.9987	BHLHE40-AS1	BHLHE40 antisense RNA 1
219854	0.59226	3.6525	3.8495	0.0052137	0.074482	-1.999	TMEM218	transmembrane protein 218
150297	2.5918	-3.3376	3.8494	0.0052148	0.074482	-1.9992	C22orf42	chromosome 22 open reading frame 42
114132	1.6852	0.82179	3.8492	0.0052161	0.074482	-1.9995	SIGLEC11	sialic acid binding Ig like lectin 11
10266	2.855	0.6615	3.8473	0.0052297	0.074531	-2.0021	RAMP2	receptor activity modifying protein 2
6183	0.63792	2.5514	3.8473	0.0052301	0.074531	-2.0022	MRPS12	mitochondrial ribosomal protein S12
23641	-2.0508	2.5728	-3.8464	0.0052364	0.074531	-2.0034	LDOC1	LDOC1 regulator of NFKB signaling
57181	0.56435	5.3854	3.8462	0.0052379	0.074531	-2.0037	SLC39A10	solute carrier family 39 member 10
89958	1.6996	0.2675	3.8456	0.0052418	0.074531	-2.0044	SAPCD2	suppressor APC domain containing 2
4256	-1.5616	11.143	-3.8456	0.0052419	0.074531	-2.0045	MGP	matrix Gla protein
3689	2.0652	7.9218	3.845	0.0052465	0.074543	-2.0053	ITGB2	integrin subunit beta 2
597	2.4039	2.9651	3.8418	0.00527	0.074581	-2.0098	BCL2A1	BCL2 related protein A1
283688	2.1442	-4.0205	3.8417	0.0052706	0.074581	-2.01	LINC00927	long intergenic non-protein coding RNA 927
6262	-2.7931	4.6446	-3.8415	0.0052716	0.074581	-2.0102	RYR2	ryanodine receptor 2
1116	3.7875	3.2988	3.8415	0.0052721	0.074581	-2.0102	CHI3L1	chitinase 3 like 1
154	0.76089	2.9724	3.8411	0.005275	0.074581	-2.0108	ADRB2	adrenoceptor beta 2
346389	1.6388	5.1294	3.8403	0.0052809	0.074581	-2.0119	MACC1	MET transcriptional regulator MACC1
51421	-0.56152	5.9534	-3.84	0.0052831	0.074581	-2.0123	AMOTL2	angiomotin like 2
79930	1.7133	3.4615	3.8396	0.005286	0.074581	-2.0129	DOK3	docking protein 3
378832	-1.683	0.60297	-3.8393	0.0052881	0.074581	-2.0133	COL18A1-AS1	COL18A1 antisense RNA 1
11262	1.3644	2.7421	3.8386	0.0052931	0.074581	-2.0142	SP140	SP140 nuclear body protein
2074	-0.89494	6.1643	-3.8375	0.0053013	0.074581	-2.0158	ERCC6	"ERCC excision repair 6, chromatin remodeling factor"
25932	-0.76236	9.2394	-3.8373	0.0053027	0.074581	-2.0161	CLIC4	chloride intracellular channel 4
56114	-1.3029	0.27225	-3.837	0.0053053	0.074581	-2.0166	PCDHGA1	"protocadherin gamma subfamily A, 1"
430	1.3275	0.34979	3.8368	0.0053065	0.074581	-2.0168	ASCL2	achaete-scute family bHLH transcription factor 2
27124	-1.8969	-0.534	-3.8363	0.0053101	0.074581	-2.0175	INPP5J	inositol polyphosphate-5-phosphatase J
7009	0.72457	8.1962	3.8353	0.0053175	0.074581	-2.0189	TMBIM6	transmembrane BAX inhibitor motif containing 6
377677	0.86702	1.6374	3.835	0.0053194	0.074581	-2.0192	CA13	carbonic anhydrase 13
81493	-1.7368	3.7279	-3.8349	0.0053202	0.074581	-2.0194	SYNC	"syncoilin, intermediate filament protein"
9446	0.84121	6.0107	3.8346	0.0053228	0.074581	-2.0199	GSTO1	glutathione S-transferase omega 1
254394	0.54268	4.2541	3.8341	0.0053263	0.074581	-2.0205	MCM9	minichromosome maintenance 9 homologous recombination repair factor
23705	1.9896	4.4576	3.834	0.0053275	0.074581	-2.0208	CADM1	cell adhesion molecule 1
283050	2.6555	-0.040321	3.8331	0.0053339	0.074619	-2.022	ZMIZ1-AS1	ZMIZ1 antisense RNA 1
125488	1.0754	3.9843	3.8311	0.0053484	0.074744	-2.0247	TTC39C	tetratricopeptide repeat domain 39C
10870	1.6797	2.6174	3.8308	0.0053506	0.074744	-2.0251	HCST	hematopoietic cell signal transducer
1192	0.71252	7.6985	3.8301	0.0053563	0.074744	-2.0262	CLIC1	chloride intracellular channel 1
9639	-0.67788	5.5456	-3.8299	0.0053578	0.074744	-2.0265	ARHGEF10	Rho guanine nucleotide exchange factor 10
3484	4.8753	-2.1423	3.8275	0.0053752	0.074935	-2.0297	IGFBP1	insulin like growth factor binding protein 1
26762	1.1064	-0.82448	3.8268	0.0053804	0.074954	-2.0307	HAVCR1	hepatitis A virus cellular receptor 1
728	1.8281	5.1715	3.8259	0.0053871	0.074996	-2.032	C5AR1	complement C5a receptor 1
57688	0.84595	4.9424	3.8249	0.0053945	0.075017	-2.0334	ZSWIM6	zinc finger SWIM-type containing 6
100113407	0.69922	4.413	3.8247	0.0053961	0.075017	-2.0337	TMEM170B	transmembrane protein 170B
401944	-1.66	1.9763	-3.8229	0.0054101	0.075108	-2.0363	LDLRAD2	low density lipoprotein receptor class A domain containing 2
10788	1.3908	5.7084	3.8228	0.005411	0.075108	-2.0364	IQGAP2	IQ motif containing GTPase activating protein 2
2752	1.5441	8.6731	3.8223	0.005414	0.075108	-2.037	GLUL	glutamate-ammonia ligase
4481	1.8742	8.3329	3.8216	0.0054193	0.07513	-2.038	MSR1	macrophage scavenger receptor 1
10458	1.5976	2.4285	3.8196	0.0054344	0.075202	-2.0408	BAIAP2	BAR/IMD domain containing adaptor protein 2
168537	1.5081	3.622	3.8185	0.0054428	0.075202	-2.0423	GIMAP7	"GTPase, IMAP family member 7"
283349	-0.73211	6.3815	-3.8178	0.0054484	0.075202	-2.0434	RASSF3	Ras association domain family member 3
90332	1.7272	1.5637	3.8175	0.0054506	0.075202	-2.0438	EXOC3L2	exocyst complex component 3 like 2
80183	1.4711	4.1089	3.8175	0.0054507	0.075202	-2.0438	RUBCNL	rubicon like autophagy enhancer
100271141	0.9554	-1.6006	3.8174	0.0054512	0.075202	-2.0439	RPS15AP6	ribosomal protein S15a pseudogene 6
2990	1.0328	4.5696	3.8163	0.0054595	0.075202	-2.0454	GUSB	glucuronidase beta
83856	0.62239	3.4846	3.8162	0.0054608	0.075202	-2.0456	FSD1L	fibronectin type III and SPRY domain containing 1 like
124976	1.5947	2.3553	3.8155	0.0054656	0.075202	-2.0465	SPNS2	sphingolipid transporter 2
729178	0.99362	2.1565	3.8142	0.0054756	0.075202	-2.0484	STXBP5-AS1	STXBP5 antisense RNA 1
100873213	-1.6966	-2.916	-3.8137	0.0054792	0.075202	-2.049	MTND1P16	MT-ND1 pseudogene 16
2876	1.372	7.496	3.8135	0.0054814	0.075202	-2.0494	GPX1	glutathione peroxidase 1
114294	0.87594	4.8277	3.813	0.0054845	0.075202	-2.05	LACTB	lactamase beta
8812	0.69659	3.3185	3.8128	0.0054861	0.075202	-2.0503	CCNK	cyclin K
5799	1.3074	1.9085	3.8128	0.0054866	0.075202	-2.0504	PTPRN2	protein tyrosine phosphatase receptor type N2
89857	1.2829	5.1854	3.8127	0.005487	0.075202	-2.0505	KLHL6	kelch like family member 6
126014	2.5846	2.651	3.8122	0.0054909	0.075202	-2.0512	OSCAR	osteoclast associated Ig-like receptor
9856	3.7996	-0.5682	3.8115	0.0054964	0.075202	-2.0522	KIAA0319	KIAA0319
2744	-0.74128	8.2376	-3.8106	0.0055032	0.075202	-2.0534	GLS	glutaminase
83959	2.6778	-0.44147	3.8105	0.0055042	0.075202	-2.0536	SLC4A11	solute carrier family 4 member 11
254228	-1.1624	5.9734	-3.8104	0.0055045	0.075202	-2.0537	CALHM5	calcium homeostasis modulator family member 5
100419758	-1.304	-0.44909	-3.8101	0.0055073	0.075202	-2.0542	PKMP3	pyruvate kinase M1/2 pseudogene 3
330	1.2946	5.3262	3.8096	0.005511	0.075202	-2.0549	BIRC3	baculoviral IAP repeat containing 3
2203	1.9513	2.2638	3.8082	0.0055213	0.075251	-2.0567	FBP1	fructose-bisphosphatase 1
7112	0.46854	5.8924	3.8069	0.0055318	0.075251	-2.0587	TMPO	thymopoietin
3990	0.65301	0.97919	3.8068	0.0055325	0.075251	-2.0588	LIPC	"lipase C, hepatic type"
85236	0.73499	4.4307	3.806	0.0055388	0.075251	-2.0599	H2BC12	H2B clustered histone 12
8323	-0.88954	5.1615	-3.8059	0.0055392	0.075251	-2.06	FZD6	frizzled class receptor 6
10484	-0.48981	7.2997	-3.8049	0.0055472	0.075251	-2.0615	SEC23A	"Sec23 homolog A, COPII coat complex component"
123803	0.66185	4.468	3.8046	0.005549	0.075251	-2.0618	NTAN1	N-terminal asparagine amidase
2589	1.0335	6.8032	3.8046	0.0055496	0.075251	-2.0619	GALNT1	polypeptide N-acetylgalactosaminyltransferase 1
389558	-1.3102	3.6737	-3.8044	0.0055505	0.075251	-2.0621	FAM180A	family with sequence similarity 180 member A
6935	-0.82714	6.8731	-3.8042	0.0055523	0.075251	-2.0624	ZEB1	zinc finger E-box binding homeobox 1
27319	3.8415	-0.51366	3.8035	0.005558	0.075273	-2.0634	BHLHE22	basic helix-loop-helix family member e22
8638	1.6866	1.6674	3.8027	0.0055637	0.075273	-2.0645	OASL	2'-5'-oligoadenylate synthetase like
1234	1.5268	3.1543	3.8025	0.0055652	0.075273	-2.0647	CCR5	C-C motif chemokine receptor 5 (gene/pseudogene)
91179	-0.90277	5.1241	-3.8015	0.0055729	0.075327	-2.0661	SCARF2	scavenger receptor class F member 2
10653	-1.0004	6.559	-3.8003	0.0055825	0.07537	-2.0678	SPINT2	"serine peptidase inhibitor, Kunitz type 2"
100873940	-1.1237	-1.0886	-3.8002	0.0055837	0.07537	-2.0681	MYLK-AS2	MYLK antisense RNA 2
8622	-1.592	3.3088	-3.7991	0.0055918	0.07543	-2.0695	PDE8B	phosphodiesterase 8B
3134	0.52255	5.3104	3.798	0.0056002	0.07544	-2.071	HLA-F	"major histocompatibility complex, class I, F"
23335	0.49123	5.749	3.7976	0.0056038	0.07544	-2.0717	WDR7	WD repeat domain 7
7504	-1.758	0.36551	-3.7976	0.0056039	0.07544	-2.0717	XK	X-linked Kx blood group
401022	3.7182	-1.1877	3.7966	0.0056116	0.075492	-2.0731	HAGLR	HOXD antisense growth-associated long non-coding RNA
170371	2.2066	3.1154	3.7948	0.0056258	0.07557	-2.0756	TMEM273	transmembrane protein 273
84536	1.332	1.0924	3.7946	0.0056275	0.07557	-2.0759	LINC01547	long intergenic non-protein coding RNA 1547
101926926	1.0946	-0.63037	3.7944	0.0056287	0.07557	-2.0761	RDH10-AS1	RDH10 antisense RNA 1
2686	-0.74215	3.4587	-3.7931	0.0056386	0.075645	-2.0779	GGT7	gamma-glutamyltransferase 7
56961	3.4921	-2.3699	3.7927	0.0056419	0.075645	-2.0785	SHD	Src homology 2 domain containing transforming protein D
64321	1.7665	1.1639	3.792	0.0056477	0.075673	-2.0795	SOX17	SRY-box transcription factor 17
105373853	1.4939	-1.4193	3.7889	0.0056723	0.075903	-2.0839	MYOSLID	"myocardin-induced smooth muscle lncRNA, inducer of differentiation"
2260	-0.69389	6.7773	-3.7888	0.0056725	0.075903	-2.0839	FGFR1	fibroblast growth factor receptor 1
56981	-0.82509	3.7002	-3.788	0.0056794	0.075945	-2.0852	PRDM11	PR/SET domain 11
100130231	1.5273	1.7936	3.7852	0.0057011	0.076135	-2.089	LINC00861	long intergenic non-protein coding RNA 861
2840	-1.5016	2.4329	-3.7847	0.0057054	0.076135	-2.0898	GPR17	G protein-coupled receptor 17
8992	0.64075	6.0162	3.7846	0.0057063	0.076135	-2.0899	ATP6V0E1	ATPase H+ transporting V0 subunit e1
944	2.0557	3.0216	3.7842	0.0057089	0.076135	-2.0904	TNFSF8	TNF superfamily member 8
54734	1.6285	2.0679	3.7813	0.0057321	0.076394	-2.0945	RAB39A	"RAB39A, member RAS oncogene family"
286411	-1.1278	0.034668	-3.7794	0.0057474	0.076547	-2.0972	LINC00632	long intergenic non-protein coding RNA 632
140735	-0.56104	5.7694	-3.7785	0.0057549	0.076564	-2.0985	DYNLL2	dynein light chain LC8-type 2
159013	0.65932	4.5449	3.7783	0.0057564	0.076564	-2.0987	CXorf38	chromosome X open reading frame 38
26777	0.74861	2.6123	3.7778	0.0057608	0.076571	-2.0995	SNORA71A	"small nucleolar RNA, H/ACA box 71A"
9068	-2.252	2.8074	-3.7772	0.0057651	0.076578	-2.1003	ANGPTL1	angiopoietin like 1
253982	3.7343	-1.2392	3.7757	0.0057773	0.07669	-2.1024	ASPHD1	aspartate beta-hydroxylase domain containing 1
58191	1.9126	5.8921	3.7752	0.0057812	0.07669	-2.1031	CXCL16	C-X-C motif chemokine ligand 16
100996318	0.92742	1.7754	3.7746	0.0057866	0.076711	-2.104	LOC100996318	uncharacterized LOC100996318
100033426	-1.7345	-2.7757	-3.7735	0.005795	0.076769	-2.1055	SNORD116-14	"small nucleolar RNA, C/D box 116-14"
5774	-0.91048	4.312	-3.7731	0.0057987	0.076769	-2.1061	PTPN3	protein tyrosine phosphatase non-receptor type 3
894	-0.57712	7.7452	-3.7717	0.00581	0.076789	-2.1081	CCND2	cyclin D2
23228	0.63918	4.6939	3.7711	0.0058143	0.076789	-2.1088	PLCL2	phospholipase C like 2
57609	0.69638	5.6057	3.771	0.0058155	0.076789	-2.109	DIP2B	disco interacting protein 2 homolog B
6508	-1.1221	1.0175	-3.771	0.0058156	0.076789	-2.109	SLC4A3	solute carrier family 4 member 3
8997	-0.99874	7.6577	-3.7704	0.0058199	0.076796	-2.1098	KALRN	kalirin RhoGEF kinase
4133	-1.0324	5.5181	-3.7691	0.005831	0.076891	-2.1117	MAP2	microtubule associated protein 2
10561	1.3632	4.6474	3.7685	0.0058354	0.076899	-2.1125	IFI44	interferon induced protein 44
5557	0.64321	1.6951	3.7674	0.005845	0.076971	-2.1141	PRIM1	DNA primase subunit 1
83892	-0.79127	5.9969	-3.7666	0.0058513	0.076971	-2.1152	KCTD10	potassium channel tetramerization domain containing 10
2841	0.80946	2.0856	3.7665	0.0058524	0.076971	-2.1154	GPR18	G protein-coupled receptor 18
107075175	-1.7322	-0.71716	-3.7656	0.0058594	0.076976	-2.1166	MTCO1P46	MT-CO1 pseudogene 46
100270852	2.0652	-1.2235	3.7649	0.005865	0.076976	-2.1176	RPL7P18	ribosomal protein L7 pseudogene 18
10018	0.84538	3.4038	3.7647	0.0058671	0.076976	-2.1179	BCL2L11	BCL2 like 11
6586	-1.2154	6.0217	-3.7645	0.0058682	0.076976	-2.1181	SLIT3	slit guidance ligand 3
391674	1.5148	-1.6159	3.7621	0.0058879	0.077184	-2.1215	LOC391674	aminomethyltransferase pseudogene
378825	-2.2726	-2.9336	-3.761	0.0058971	0.077237	-2.123	PICSAR	P38 inhibited cutaneous squamous cell carcinoma associated lincRNA
9643	-0.65322	7.243	-3.7601	0.0059044	0.077237	-2.1243	MORF4L2	mortality factor 4 like 2
100419824	3.1319	-2.9072	3.76	0.0059051	0.077237	-2.1244	LOC100419824	kinesin family member 27 pseudogene
6363	4.5239	1.6993	3.7597	0.005908	0.077237	-2.1249	CCL19	C-C motif chemokine ligand 19
150365	1.0417	1.4644	3.7593	0.0059115	0.077237	-2.1255	MEI1	meiotic double-stranded break formation protein 1
338382	1.2918	3.6192	3.7585	0.0059182	0.077237	-2.1266	RAB7B	"RAB7B, member RAS oncogene family"
2012	1.2475	6.4373	3.7582	0.0059199	0.077237	-2.1269	EMP1	epithelial membrane protein 1
2984	0.85847	-0.56051	3.7579	0.0059229	0.077237	-2.1274	GUCY2C	guanylate cyclase 2C
5791	1.6527	5.6057	3.7568	0.0059316	0.077301	-2.1289	PTPRE	protein tyrosine phosphatase receptor type E
101929144	-0.96249	0.25402	-3.7552	0.0059452	0.077427	-2.1312	LINC01858	long intergenic non-protein coding RNA 1858
3662	1.0292	2.2696	3.754	0.0059554	0.077509	-2.1329	IRF4	interferon regulatory factor 4
25794	-1.0527	-0.057108	-3.7527	0.0059662	0.077513	-2.1348	FSCN2	"fascin actin-bundling protein 2, retinal"
2210	1.1083	3.9294	3.7526	0.0059666	0.077513	-2.1348	FCGR1B	Fc fragment of IgG receptor Ib
526	1.1265	7.1931	3.7526	0.0059673	0.077513	-2.135	ATP6V1B2	ATPase H+ transporting V1 subunit B2
9787	2.1337	0.79002	3.7509	0.0059811	0.077548	-2.1373	DLGAP5	DLG associated protein 5
1613	-0.94242	5.1363	-3.7508	0.0059817	0.077548	-2.1374	DAPK3	death associated protein kinase 3
347051	-0.80846	-0.58045	-3.7504	0.0059855	0.077548	-2.138	SLC10A5	solute carrier family 10 member 5
84830	1.3892	1.7505	3.7503	0.0059863	0.077548	-2.1382	ADTRP	androgen dependent TFPI regulating protein
3687	2.1205	6.2829	3.7499	0.0059894	0.077548	-2.1387	ITGAX	integrin subunit alpha X
148867	0.63315	6.02	3.7491	0.0059964	0.077588	-2.1399	SLC30A7	solute carrier family 30 member 7
283358	-0.82334	3.7191	-3.7484	0.0060018	0.077608	-2.1408	B4GALNT3	"beta-1,4-N-acetyl-galactosaminyltransferase 3"
101928773	-2.0155	-0.40119	-3.7473	0.0060115	0.077666	-2.1424	LINC01449	long intergenic non-protein coding RNA 1449
7867	1.2889	4.9107	3.747	0.006014	0.077666	-2.1428	MAPKAPK3	MAPK activated protein kinase 3
100271282	2.1621	-3.0348	3.7451	0.0060297	0.077803	-2.1454	RPL14P4	ribosomal protein L14 pseudogene 4
101929110	-1.9992	-0.45278	-3.7448	0.0060325	0.077803	-2.1459	CASC18	cancer susceptibility 18
100101490	0.90595	-0.63774	3.7439	0.00604	0.077849	-2.1472	MCTS2P	"MCTS family member 2, pseudogene"
201725	0.85764	2.2593	3.7434	0.0060439	0.077849	-2.1478	C4orf46	chromosome 4 open reading frame 46
3480	-0.9451	6.245	-3.743	0.0060477	0.077849	-2.1484	IGF1R	insulin like growth factor 1 receptor
347735	1.8071	1.2827	3.7411	0.0060634	0.077976	-2.151	SERINC2	serine incorporator 2
56833	2.2699	4.9264	3.7407	0.0060674	0.077976	-2.1517	SLAMF8	SLAM family member 8
1464	-1.2658	7.7956	-3.7404	0.0060693	0.077976	-2.152	CSPG4	chondroitin sulfate proteoglycan 4
11068	0.86764	3.2321	3.7377	0.0060925	0.07815	-2.1559	CYB561D2	cytochrome b561 family member D2
8650	0.70272	5.7312	3.7376	0.0060936	0.07815	-2.156	NUMB	NUMB endocytic adaptor protein
8915	0.55517	4.1608	3.7366	0.0061022	0.07815	-2.1575	BCL10	BCL10 immune signaling adaptor
10044	1.7463	2.5531	3.7362	0.0061054	0.07815	-2.158	SH2D3C	SH2 domain containing 3C
644	0.72272	4.6547	3.7361	0.0061067	0.07815	-2.1582	BLVRA	biliverdin reductase A
79644	1.1349	3.4899	3.7358	0.0061087	0.07815	-2.1585	SRD5A3	steroid 5 alpha-reductase 3
54805	-0.87023	4.5509	-3.7357	0.0061102	0.07815	-2.1588	CNNM2	cyclin and CBS domain divalent metal cation transport mediator 2
23017	2.0337	-0.20689	3.7348	0.0061171	0.078181	-2.1599	FAIM2	Fas apoptotic inhibitory molecule 2
3487	1.7697	5.4442	3.7345	0.0061204	0.078181	-2.1605	IGFBP4	insulin like growth factor binding protein 4
90488	-0.54856	5.8601	-3.7316	0.0061453	0.078449	-2.1646	TMEM263	transmembrane protein 263
196403	-0.84884	3.738	-3.7301	0.0061578	0.078558	-2.1666	DTX3	deltex E3 ubiquitin ligase 3
151636	0.96288	5.7972	3.7284	0.0061726	0.078684	-2.169	DTX3L	deltex E3 ubiquitin ligase 3L
9555	1.0503	6.8949	3.7281	0.0061755	0.078684	-2.1695	MACROH2A1	macroH2A.1 histone
113802	1.0534	2.1839	3.7266	0.006188	0.078737	-2.1715	HENMT1	HEN methyltransferase 1
54443	1.7757	2.4505	3.7262	0.0061916	0.078737	-2.1721	ANLN	anillin actin binding protein
929	1.7891	7.5849	3.7251	0.0062016	0.078737	-2.1737	CD14	CD14 molecule
9447	1.3284	0.59583	3.7246	0.006206	0.078737	-2.1744	AIM2	absent in melanoma 2
9200	-2.0058	3.6183	-3.7245	0.0062061	0.078737	-2.1745	HACD1	3-hydroxyacyl-CoA dehydratase 1
100419185	0.96371	0.95138	3.7245	0.0062069	0.078737	-2.1746	PDLIM1P4	PDZ and LIM domain 1 pseudogene 4
160760	0.84024	4.0514	3.7241	0.0062104	0.078737	-2.1752	PPTC7	protein phosphatase targeting COQ7
100873976	-2.8241	-2.7485	-3.724	0.0062112	0.078737	-2.1753	CNTN4-AS2	CNTN4 antisense RNA 2
4001	1.4238	3.3352	3.7234	0.0062161	0.078749	-2.1761	LMNB1	lamin B1
51537	1.4828	1.2911	3.7216	0.0062315	0.078894	-2.1786	MTFP1	mitochondrial fission process 1
26996	0.94642	1.9995	3.7207	0.0062394	0.078941	-2.1798	GPR160	G protein-coupled receptor 160
3903	1.124	6.5826	3.72	0.0062461	0.078941	-2.1809	LAIR1	leukocyte associated immunoglobulin like receptor 1
5516	-0.65056	5.7683	-3.7199	0.0062471	0.078941	-2.1811	PPP2CB	protein phosphatase 2 catalytic subunit beta
9168	0.8625	8.4269	3.7185	0.0062592	0.079044	-2.183	TMSB10	thymosin beta 10
55697	1.3305	4.737	3.7177	0.0062659	0.079073	-2.1841	VAC14	VAC14 component of PIKFYVE complex
3695	2.0537	3.1062	3.717	0.0062719	0.079073	-2.1851	ITGB7	integrin subunit beta 7
93663	1.2263	6.4657	3.7169	0.0062734	0.079073	-2.1853	ARHGAP18	Rho GTPase activating protein 18
9928	1.5239	1.6065	3.714	0.0062989	0.079346	-2.1894	KIF14	kinesin family member 14
87	-0.89421	8.576	-3.7128	0.0063096	0.07943	-2.1911	ACTN1	actinin alpha 1
3852	2.7621	-3.2524	3.7119	0.0063175	0.079466	-2.1924	KRT5	keratin 5
51700	-0.65216	2.943	-3.7116	0.0063204	0.079466	-2.1928	CYB5R2	cytochrome b5 reductase 2
6518	2.3042	4.3492	3.711	0.0063257	0.079483	-2.1937	SLC2A5	solute carrier family 2 member 5
57864	2.2451	0.91909	3.7098	0.0063362	0.079526	-2.1953	SLC46A2	solute carrier family 46 member 2
6374	4.4138	0.044431	3.7096	0.0063382	0.079526	-2.1957	CXCL5	C-X-C motif chemokine ligand 5
51203	0.85124	2.3314	3.7092	0.006341	0.079526	-2.1961	NUSAP1	nucleolar and spindle associated protein 1
515	0.49395	6.0203	3.7072	0.0063592	0.079599	-2.199	ATP5PB	ATP synthase peripheral stalk-membrane subunit b
266812	-0.94162	2.1076	-3.707	0.0063613	0.079599	-2.1993	NAP1L5	nucleosome assembly protein 1 like 5
401647	2.5383	1.7846	3.7066	0.0063643	0.079599	-2.1998	GOLGA7B	golgin A7 family member B
7940	1.3766	3.7772	3.7062	0.006368	0.079599	-2.2004	LST1	leukocyte specific transcript 1
6456	3.8106	-3.3087	3.7061	0.0063688	0.079599	-2.2005	SH3GL2	"SH3 domain containing GRB2 like 2, endophilin A1"
10903	-1.1045	4.2485	-3.7057	0.0063726	0.079599	-2.2011	MTMR11	myotubularin related protein 11
26784	0.85616	5.203	3.7055	0.0063747	0.079599	-2.2014	SNORA64	"small nucleolar RNA, H/ACA box 64"
55165	1.3612	1.3853	3.7042	0.0063863	0.079608	-2.2033	CEP55	centrosomal protein 55
51280	1.5902	4.8048	3.7041	0.0063866	0.079608	-2.2033	GOLM1	golgi membrane protein 1
83700	-0.78768	6.2401	-3.7037	0.0063904	0.079608	-2.2039	JAM3	junctional adhesion molecule 3
102724201	-1.4508	0.60395	-3.7036	0.0063914	0.079608	-2.2041	TBX18-AS1	TBX18 antisense RNA 1
2915	-2.1827	0.41133	-3.7028	0.0063985	0.079639	-2.2052	GRM5	glutamate metabotropic receptor 5
9842	0.8251	4.7938	3.7024	0.0064019	0.079639	-2.2057	PLEKHM1	pleckstrin homology and RUN domain containing M1
28908	5.0287	1.8375	3.7018	0.006408	0.079665	-2.2067	IGKV4-1	immunoglobulin kappa variable 4-1
23180	-0.93042	6.2372	-3.7006	0.0064182	0.07973	-2.2083	RFTN1	"raftlin, lipid raft linker 1"
51816	1.3869	5.8648	3.6999	0.0064245	0.07973	-2.2093	ADA2	adenosine deaminase 2
3920	0.79855	7.1565	3.6997	0.0064268	0.07973	-2.2096	LAMP2	lysosomal associated membrane protein 2
2209	1.3808	5.9874	3.6994	0.0064291	0.07973	-2.21	FCGR1A	Fc fragment of IgG receptor Ia
653381	1.5265	-0.38008	3.6974	0.0064473	0.079733	-2.2128	SORD2P	"sorbitol dehydrogenase 2, pseudogene"
54627	1.2669	0.52602	3.6967	0.0064535	0.079733	-2.2138	MAP10	microtubule associated protein 10
28966	0.61652	3.1899	3.6965	0.0064557	0.079733	-2.2141	SNX24	sorting nexin 24
3142	1.4308	2.7501	3.6964	0.0064565	0.079733	-2.2143	HLX	H2.0 like homeobox
115701	4.6056	-0.54993	3.6961	0.0064597	0.079733	-2.2148	ALPK2	alpha kinase 2
100127983	-1.5576	2.3883	-3.6958	0.0064622	0.079733	-2.2152	C8orf88	chromosome 8 open reading frame 88
145389	0.74298	5.2197	3.695	0.0064688	0.079733	-2.2162	SLC38A6	solute carrier family 38 member 6
1193	1.3935	4.1727	3.6947	0.0064717	0.079733	-2.2166	CLIC2	chloride intracellular channel 2
400506	0.7238	3.7594	3.6943	0.0064754	0.079733	-2.2172	KNOP1	lysine rich nucleolar protein 1
343099	1.2629	3.1671	3.6942	0.0064764	0.079733	-2.2174	CCDC18	coiled-coil domain containing 18
80332	-1.8967	3.5319	-3.6941	0.0064779	0.079733	-2.2176	ADAM33	ADAM metallopeptidase domain 33
3588	0.94566	4.7051	3.694	0.0064781	0.079733	-2.2176	IL10RB	interleukin 10 receptor subunit beta
51167	1.1546	5.9882	3.6937	0.0064813	0.079733	-2.2181	CYB5R4	cytochrome b5 reductase 4
63875	0.62654	4.4297	3.6924	0.0064928	0.079826	-2.2199	MRPL17	mitochondrial ribosomal protein L17
353116	-0.73296	4.4781	-3.6914	0.0065019	0.079889	-2.2213	RILPL1	Rab interacting lysosomal protein like 1
54941	0.77867	4.071	3.69	0.0065145	0.079995	-2.2233	RNF125	ring finger protein 125
101929470	2.4111	-3.7964	3.6889	0.0065247	0.080071	-2.2249	LOC101929470	uncharacterized LOC101929470
2359	1.9402	6.1538	3.688	0.0065331	0.080122	-2.2261	FPR3	formyl peptide receptor 3
56648	-0.77239	4.1866	-3.6873	0.0065402	0.080122	-2.2272	EIF5A2	eukaryotic translation initiation factor 5A2
5687	0.4897	5.9301	3.6872	0.0065409	0.080122	-2.2273	PSMA6	proteasome 20S subunit alpha 6
57103	1.0865	3.808	3.6851	0.0065598	0.080261	-2.2302	TIGAR	TP53 induced glycolysis regulatory phosphatase
55083	2.0807	1.3996	3.6851	0.0065603	0.080261	-2.2303	KIF26B	kinesin family member 26B
729362	6.2683	-0.61907	3.6825	0.0065841	0.080454	-2.234	RPL36AP37	ribosomal protein L36a pseudogene 37
5321	0.60325	3.7766	3.6825	0.0065841	0.080454	-2.234	PLA2G4A	phospholipase A2 group IVA
60386	1.1819	2.6779	3.6814	0.0065947	0.080456	-2.2356	SLC25A19	solute carrier family 25 member 19
9262	1.0257	6.7687	3.6808	0.0066001	0.080456	-2.2364	STK17B	serine/threonine kinase 17b
962	1.6425	3.6439	3.6807	0.0066008	0.080456	-2.2365	CD48	CD48 molecule
9472	-1.259	6.8089	-3.6806	0.0066017	0.080456	-2.2367	AKAP6	A-kinase anchoring protein 6
51705	3.1609	2.6235	3.6803	0.0066044	0.080456	-2.2371	EMCN	endomucin
5577	0.90181	2.5195	3.6785	0.0066209	0.080608	-2.2396	PRKAR2B	protein kinase cAMP-dependent type II regulatory subunit beta
84106	1.0854	0.95136	3.6774	0.0066316	0.08069	-2.2412	PRAM1	PML-RARA regulated adaptor molecule 1
11328	-0.53963	7.004	-3.6768	0.0066375	0.080711	-2.2421	FKBP9	FKBP prolyl isomerase 9
10207	-1.2233	5.1909	-3.6756	0.0066483	0.080764	-2.2437	PATJ	PATJ crumbs cell polarity complex component
9815	0.66525	5.8983	3.6755	0.0066498	0.080764	-2.244	GIT2	GIT ArfGAP 2
3099	1.7133	4.8045	3.6744	0.0066595	0.080791	-2.2454	HK2	hexokinase 2
51163	0.45758	4.1806	3.6744	0.0066602	0.080791	-2.2455	DBR1	debranching RNA lariats 1
8744	1.4869	-0.40081	3.6738	0.0066653	0.080804	-2.2463	TNFSF9	TNF superfamily member 9
7456	0.59938	6.2861	3.6722	0.0066801	0.080882	-2.2485	WIPF1	WAS/WASL interacting protein family member 1
4688	1.9482	5.5423	3.6721	0.006681	0.080882	-2.2487	NCF2	neutrophil cytosolic factor 2
3937	1.378	5.2916	3.6716	0.0066863	0.080882	-2.2495	LCP2	lymphocyte cytosolic protein 2
55768	0.51531	4.7749	3.6714	0.0066879	0.080882	-2.2497	NGLY1	N-glycanase 1
282969	0.80564	2.5643	3.6703	0.0066985	0.080961	-2.2513	FUOM	fucose mutarotase
123036	-1.3821	5.7021	-3.6689	0.0067116	0.081071	-2.2533	TC2N	"tandem C2 domains, nuclear"
5912	1.3553	6.7057	3.6671	0.006729	0.081229	-2.2559	RAP2B	"RAP2B, member of RAS oncogene family"
388403	-0.61791	6.1028	-3.6667	0.0067328	0.081229	-2.2565	YPEL2	yippee like 2
65997	-1.8472	2.2655	-3.6662	0.0067372	0.081232	-2.2571	RASL11B	RAS like family 11 member B
10926	0.76935	2.2006	3.6642	0.0067559	0.081287	-2.2599	DBF4	DBF4 zinc finger
84141	2.9677	-1.3581	3.6642	0.0067562	0.081287	-2.2599	EVA1A	"eva-1 homolog A, regulator of programmed cell death"
10195	0.70556	3.1527	3.664	0.0067578	0.081287	-2.2602	ALG3	"ALG3 alpha-1,3- mannosyltransferase"
6263	-0.82764	3.8964	-3.6635	0.0067633	0.081287	-2.261	RYR3	ryanodine receptor 3
139886	-0.60802	2.9092	-3.6633	0.0067652	0.081287	-2.2613	SPIN4	spindlin family member 4
6688	1.6989	4.8162	3.6632	0.0067661	0.081287	-2.2614	SPI1	Spi-1 proto-oncogene
283431	1.4289	4.0079	3.6621	0.0067768	0.081337	-2.263	GAS2L3	growth arrest specific 2 like 3
100874083	-2.6861	-2.7268	-3.6619	0.0067784	0.081337	-2.2632	KCNAB1-AS2	KCNAB1 antisense RNA 2
201191	-1.234	1.7132	-3.6614	0.0067827	0.081339	-2.2639	SAMD14	sterile alpha motif domain containing 14
25861	3.0333	1.5334	3.661	0.0067873	0.081345	-2.2646	WHRN	whirlin
7357	1.0694	6.2759	3.6604	0.0067924	0.081359	-2.2653	UGCG	UDP-glucose ceramide glucosyltransferase
4605	1.6271	0.38994	3.6586	0.0068103	0.081501	-2.268	MYBL2	MYB proto-oncogene like 2
79172	1.2156	2.2864	3.6574	0.0068212	0.081501	-2.2696	CENPO	centromere protein O
54468	0.66175	4.914	3.6569	0.0068265	0.081501	-2.2704	MIOS	meiosis regulator for oocyte development
140462	1.7674	-0.5474	3.6565	0.0068306	0.081501	-2.271	ASB9	ankyrin repeat and SOCS box containing 9
56606	1.4351	2.9324	3.6564	0.0068314	0.081501	-2.2711	SLC2A9	solute carrier family 2 member 9
51161	-0.6884	3.1863	-3.6559	0.0068364	0.081501	-2.2718	C3orf18	chromosome 3 open reading frame 18
3595	2.378	0.83135	3.6558	0.0068366	0.081501	-2.2718	IL12RB2	interleukin 12 receptor subunit beta 2
5074	-0.8419	6.4747	-3.6558	0.0068369	0.081501	-2.2719	PAWR	pro-apoptotic WT1 regulator
92421	-2.222	0.78123	-3.655	0.0068449	0.08154	-2.2731	CHMP4C	charged multivesicular body protein 4C
7704	-1.2901	5.5227	-3.6546	0.0068484	0.08154	-2.2736	ZBTB16	zinc finger and BTB domain containing 16
4063	1.346	2.1135	3.6536	0.0068578	0.081604	-2.275	LY9	lymphocyte antigen 9
158345	1.2584	-2.9998	3.6529	0.0068646	0.081636	-2.276	RPL4P5	ribosomal protein L4 pseudogene 5
92154	-0.68778	4.1727	-3.652	0.0068741	0.0817	-2.2773	MTSS2	MTSS I-BAR domain containing 2
4790	0.61396	5.3857	3.6508	0.006885	0.081782	-2.2789	NFKB1	nuclear factor kappa B subunit 1
51241	0.63888	3.6983	3.6484	0.0069086	0.082012	-2.2824	COX16	cytochrome c oxidase assembly factor COX16
7443	0.70336	3.0441	3.6474	0.0069189	0.082086	-2.2839	VRK1	VRK serine/threonine kinase 1
27180	1.8438	3.151	3.6453	0.0069387	0.082273	-2.2868	SIGLEC9	sialic acid binding Ig like lectin 9
375387	2.0879	3.069	3.6448	0.006944	0.082287	-2.2875	NRROS	negative regulator of reactive oxygen species
408	1.2967	4.3677	3.643	0.0069622	0.08235	-2.2902	ARRB1	arrestin beta 1
9403	0.66721	6.4695	3.6424	0.0069677	0.08235	-2.291	SELENOF	selenoprotein F
388610	-0.81342	2.7559	-3.6418	0.0069735	0.08235	-2.2918	TRNP1	TMF1 regulated nuclear protein 1
54458	0.55879	4.8566	3.6417	0.0069746	0.08235	-2.292	PRR13	proline rich 13
84002	1.151	4.0626	3.6415	0.0069764	0.08235	-2.2922	B3GNT5	"UDP-GlcNAc:betaGal beta-1,3-N-acetylglucosaminyltransferase 5"
64112	-0.57719	4.6104	-3.6415	0.0069768	0.08235	-2.2923	MOAP1	modulator of apoptosis 1
79443	-0.84246	5.9139	-3.6413	0.0069782	0.08235	-2.2925	FYCO1	FYVE and coiled-coil domain autophagy adaptor 1
27255	-1.5269	-1.6002	-3.6404	0.0069877	0.082413	-2.2938	CNTN6	contactin 6
79168	1.6238	3.519	3.6398	0.0069934	0.082433	-2.2947	LILRA6	leukocyte immunoglobulin like receptor A6
124872	0.58985	5.5562	3.6371	0.00702	0.082697	-2.2985	B4GALNT2	"beta-1,4-N-acetyl-galactosaminyltransferase 2"
57157	-0.5963	6.0686	-3.6358	0.0070333	0.082751	-2.3004	PHTF2	putative homeodomain transcription factor 2
8204	0.78771	6.1553	3.6353	0.0070376	0.082751	-2.301	NRIP1	nuclear receptor interacting protein 1
55843	1.0136	4.2555	3.6352	0.0070388	0.082751	-2.3012	ARHGAP15	Rho GTPase activating protein 15
9969	-0.55133	7.4815	-3.635	0.0070411	0.082751	-2.3015	MED13	mediator complex subunit 13
7298	1.0056	1.8685	3.6344	0.0070471	0.082772	-2.3024	TYMS	thymidylate synthetase
51097	0.44128	4.7402	3.6336	0.0070551	0.082779	-2.3035	SCCPDH	saccharopine dehydrogenase (putative)
23218	0.94192	5.1004	3.6335	0.0070559	0.082779	-2.3036	NBEAL2	neurobeachin like 2
3958	0.74844	5.9836	3.6305	0.0070865	0.083084	-2.308	LGALS3	galectin 3
55240	1.0204	4.6576	3.6301	0.0070902	0.083084	-2.3085	STEAP3	STEAP3 metalloreductase
137835	1.5957	1.9212	3.6297	0.0070946	0.083086	-2.3091	TMEM71	transmembrane protein 71
259173	-1.1098	3.8247	-3.6277	0.0071141	0.083223	-2.3119	ALS2CL	ALS2 C-terminal like
4815	1.1726	1.3266	3.6273	0.0071183	0.083223	-2.3125	NINJ2	ninjurin 2
1776	2.7488	1.6404	3.6273	0.0071188	0.083223	-2.3125	DNASE1L3	deoxyribonuclease 1 like 3
79956	0.78694	4.4078	3.6256	0.0071358	0.083374	-2.3149	ERMP1	endoplasmic reticulum metallopeptidase 1
3964	0.60852	5.5352	3.6249	0.0071428	0.083387	-2.3159	LGALS8	galectin 8
3855	-2.4049	3.2886	-3.6243	0.0071488	0.083387	-2.3168	KRT7	keratin 7
440934	3.3541	-3.1407	3.624	0.0071515	0.083387	-2.3172	CT75	cancer/testis associated transcript 75
81614	0.61653	4.9561	3.6238	0.0071536	0.083387	-2.3175	NIPA2	NIPA magnesium transporter 2
283104	0.83206	2.2554	3.6221	0.0071704	0.083534	-2.3198	SBF2-AS1	SBF2 antisense RNA 1
5188	0.64087	3.2764	3.6211	0.0071813	0.083612	-2.3213	GATB	glutamyl-tRNA amidotransferase subunit B
90121	-0.62709	4.2792	-3.6199	0.0071929	0.083698	-2.323	TSR2	TSR2 ribosome maturation factor
134353	-0.46489	3.8039	-3.6188	0.0072047	0.08372	-2.3246	LSM11	"LSM11, U7 small nuclear RNA associated"
2517	0.85065	5.9316	3.6186	0.007207	0.08372	-2.3249	FUCA1	alpha-L-fucosidase 1
6446	1.2466	6.8732	3.6182	0.0072108	0.08372	-2.3255	SGK1	serum/glucocorticoid regulated kinase 1
25939	1.2447	7.3727	3.6181	0.0072115	0.08372	-2.3256	SAMHD1	SAM and HD domain containing deoxynucleoside triphosphate triphosphohydrolase 1
27145	-1.2266	5.1384	-3.617	0.0072232	0.083807	-2.3272	FILIP1	filamin A interacting protein 1
973	4.8147	-2.0305	3.616	0.007233	0.08386	-2.3286	CD79A	CD79a molecule
109616975	1.0095	3.1685	3.6157	0.0072362	0.08386	-2.329	SNORA74D	"small nucleolar RNA, H/ACA box 74D"
115207	0.9708	7.6186	3.6152	0.0072419	0.083877	-2.3298	KCTD12	potassium channel tetramerization domain containing 12
4064	0.62977	5.4035	3.6131	0.0072633	0.083927	-2.3328	CD180	CD180 molecule
101927233	2.0768	-0.24306	3.6131	0.0072634	0.083927	-2.3328	SEMA6A-AS1	SEMA6A antisense RNA 1
4692	-0.60565	4.581	-3.6129	0.0072651	0.083927	-2.333	NDN	"necdin, MAGE family member"
57488	-0.54288	7.9712	-3.6128	0.0072665	0.083927	-2.3332	ESYT2	extended synaptotagmin 2
57228	0.88993	1.852	3.6121	0.0072736	0.083927	-2.3342	SMAGP	small cell adhesion glycoprotein
84888	0.60582	6.8888	3.6116	0.007279	0.083927	-2.3349	SPPL2A	signal peptide peptidase like 2A
55180	0.46905	3.712	3.6112	0.0072823	0.083927	-2.3354	LINS1	lines homolog 1
730	3.7983	3.7001	3.6112	0.0072826	0.083927	-2.3354	C7	complement C7
6868	0.56937	5.8719	3.6108	0.0072867	0.083927	-2.336	ADAM17	ADAM metallopeptidase domain 17
56904	-0.487	4.8719	-3.6104	0.0072913	0.083927	-2.3366	SH3GLB2	"SH3 domain containing GRB2 like, endophilin B2"
84419	3.1294	1.5325	3.6099	0.0072962	0.083927	-2.3373	C15orf48	chromosome 15 open reading frame 48
11065	1.0297	0.30514	3.6099	0.0072966	0.083927	-2.3374	UBE2C	ubiquitin conjugating enzyme E2 C
56674	0.70153	5.1296	3.6085	0.0073102	0.084036	-2.3392	TMEM9B	TMEM9 domain family member B
6051	0.70668	4.8467	3.608	0.007316	0.084054	-2.34	RNPEP	arginyl aminopeptidase
101928363	1.4872	-1.6069	3.607	0.0073265	0.084126	-2.3415	EHD4-AS1	EHD4 antisense RNA 1
8514	1.8016	4.8321	3.6057	0.0073399	0.08413	-2.3433	KCNAB2	potassium voltage-gated channel subfamily A regulatory beta subunit 2
8355	1.7118	2.5954	3.6056	0.0073407	0.08413	-2.3434	H3C8	H3 clustered histone 8
23659	1.0288	4.7037	3.6055	0.007342	0.08413	-2.3436	PLA2G15	phospholipase A2 group XV
1047	-1.5657	-2.3732	-3.6053	0.0073436	0.08413	-2.3438	CLGN	calmegin
55617	-0.47683	3.8297	-3.6044	0.0073534	0.084194	-2.3452	TASP1	taspase 1
100240712	2.1865	-2.0672	3.6036	0.0073615	0.084238	-2.3463	GAPDHP47	glyceraldehyde 3 phosphate dehydrogenase pseudogene 47
106479530	-2.237	-3.3477	-3.6013	0.0073853	0.084462	-2.3495	RN7SL846P	"RNA, 7SL, cytoplasmic 846, pseudogene"
55775	0.73236	3.1587	3.5992	0.0074079	0.08459	-2.3526	TDP1	tyrosyl-DNA phosphodiesterase 1
1956	-0.86574	5.0622	-3.5988	0.0074119	0.08459	-2.3531	EGFR	epidermal growth factor receptor
7957	-0.55851	3.4882	-3.5987	0.0074127	0.08459	-2.3532	EPM2A	"EPM2A glucan phosphatase, laforin"
94235	-2.5057	-3.8844	-3.5987	0.0074134	0.08459	-2.3533	GNG8	G protein subunit gamma 8
6850	1.422	6.0656	3.5976	0.0074251	0.084636	-2.3549	SYK	spleen associated tyrosine kinase
3784	1.532	2.6225	3.5973	0.0074281	0.084636	-2.3553	KCNQ1	potassium voltage-gated channel subfamily Q member 1
389812	0.5995	-0.52215	3.5971	0.0074301	0.084636	-2.3556	LCN15	lipocalin 15
11259	-1.7629	6.7312	-3.5964	0.0074372	0.084658	-2.3566	FILIP1L	filamin A interacting protein 1 like
4860	1.4543	4.8516	3.5961	0.0074405	0.084658	-2.357	PNP	purine nucleoside phosphorylase
2745	1.2541	4.5078	3.5948	0.0074546	0.084717	-2.3589	GLRX	glutaredoxin
55118	1.5647	5.9873	3.5947	0.0074551	0.084717	-2.359	CRTAC1	cartilage acidic protein 1
91452	0.53538	5.1157	3.5941	0.0074622	0.084717	-2.3599	ACBD5	acyl-CoA binding domain containing 5
8357	0.90745	4.1854	3.5937	0.0074663	0.084717	-2.3605	H3C10	H3 clustered histone 10
6358	3.5431	1.4223	3.5936	0.0074669	0.084717	-2.3606	CCL14	C-C motif chemokine ligand 14
9791	0.52581	5.4155	3.5928	0.0074757	0.084768	-2.3618	PTDSS1	phosphatidylserine synthase 1
8522	1.8204	5.6053	3.5918	0.0074861	0.084815	-2.3632	GAS7	growth arrest specific 7
80821	0.64155	5.6985	3.5914	0.0074899	0.084815	-2.3637	DDHD1	DDHD domain containing 1
1992	0.67478	5.6706	3.5912	0.0074926	0.084815	-2.364	SERPINB1	serpin family B member 1
7295	0.5926	5.6059	3.5908	0.0074968	0.084815	-2.3646	TXN	thioredoxin
100422452	2.4828	-3.455	3.5875	0.0075318	0.085164	-2.3693	NUDT19P4	nudix hydrolase 19 pseudogene 4
254251	0.79077	4.4833	3.5869	0.007538	0.085185	-2.3701	LCORL	ligand dependent nuclear receptor corepressor like
10420	0.63045	2.3974	3.5865	0.0075432	0.085195	-2.3708	TESK2	testis associated actin remodelling kinase 2
404665	-0.97661	-0.25162	-3.585	0.0075588	0.085287	-2.3729	CACTIN-AS1	CACTIN antisense RNA 1
7837	-0.70839	6.5288	-3.5846	0.0075629	0.085287	-2.3734	PXDN	peroxidasin
3688	-0.82541	10.387	-3.5845	0.0075642	0.085287	-2.3736	ITGB1	integrin subunit beta 1
105373553	-2.9052	-4.3865	-3.5841	0.0075684	0.085287	-2.3742	LOC105373553	uncharacterized LOC105373553
10979	-1.0841	6.9267	-3.5833	0.0075772	0.085339	-2.3753	FERMT2	fermitin family member 2
27439	1.3605	0.62502	3.5825	0.0075863	0.085382	-2.3765	TMEM121B	transmembrane protein 121B
79709	1.0012	6.4932	3.5822	0.0075896	0.085382	-2.377	COLGALT1	collagen beta(1-O)galactosyltransferase 1
94030	-2.2974	1.5256	-3.5803	0.0076097	0.085523	-2.3796	LRRC4B	leucine rich repeat containing 4B
51136	0.68335	3.5583	3.5802	0.0076107	0.085523	-2.3798	RNFT1	"ring finger protein, transmembrane 1"
399694	-1.0774	4.7326	-3.5784	0.0076298	0.085643	-2.3823	SHC4	SHC adaptor protein 4
101928015	2.09	-3.5885	3.5784	0.0076299	0.085643	-2.3823	LINC01985	long intergenic non-protein coding RNA 1985
55847	0.57336	3.6361	3.5779	0.0076361	0.085664	-2.3831	CISD1	CDGSH iron sulfur domain 1
9156	2.0861	-0.088036	3.5753	0.0076644	0.085886	-2.3868	EXO1	exonuclease 1
8971	0.46701	4.9587	3.5753	0.0076645	0.085886	-2.3868	H1-10	H1.10 linker histone
1636	1.4645	2.7913	3.5743	0.0076754	0.08596	-2.3883	ACE	angiotensin I converting enzyme
647121	2.3686	0.046557	3.573	0.0076887	0.086061	-2.39	EMBP1	embigin pseudogene 1
338442	2.6481	-0.69259	3.5723	0.0076965	0.086099	-2.391	HCAR2	hydroxycarboxylic acid receptor 2
158135	-1.0255	2.7915	-3.5696	0.0077269	0.08639	-2.395	TTLL11	tubulin tyrosine ligase like 11
26508	-1.4506	4.782	-3.5691	0.0077319	0.08639	-2.3956	HEYL	hes related family bHLH transcription factor with YRPW motif like
84171	-0.57537	4.1764	-3.5688	0.0077354	0.08639	-2.3961	LOXL4	lysyl oxidase like 4
26999	-1.3755	5.0549	-3.5683	0.0077404	0.086398	-2.3967	CYFIP2	cytoplasmic FMR1 interacting protein 2
64881	-3.2428	1.5172	-3.5673	0.0077516	0.086452	-2.3982	PCDH20	protocadherin 20
23179	1.3134	5.0717	3.5671	0.0077539	0.086452	-2.3985	RGL1	ral guanine nucleotide dissociation stimulator like 1
6745	0.60906	6.7974	3.5652	0.0077746	0.086564	-2.4012	SSR1	signal sequence receptor subunit 1
151835	2.063	-2.3409	3.565	0.0077776	0.086564	-2.4016	CPNE9	copine family member 9
6909	-1.1023	4.8973	-3.5649	0.0077779	0.086564	-2.4016	TBX2	T-box transcription factor 2
135924	1.8085	-2.8154	3.5646	0.0077813	0.086564	-2.402	OR9A2	olfactory receptor family 9 subfamily A member 2
342618	2.1025	-2.8526	3.5638	0.0077903	0.086617	-2.4032	SLFN14	schlafen family member 14
5739	-0.78882	4.5074	-3.5634	0.0077952	0.086623	-2.4039	PTGIR	prostaglandin I2 receptor
57194	-1.0146	5.4107	-3.5626	0.0078043	0.086666	-2.405	ATP10A	ATPase phospholipid transporting 10A (putative)
10935	0.48802	6.0384	3.5619	0.0078114	0.086666	-2.4059	PRDX3	peroxiredoxin 3
1317	0.67151	6.0272	3.5619	0.0078121	0.086666	-2.406	SLC31A1	solute carrier family 31 member 1
952	1.0096	2.1122	3.5603	0.0078291	0.086802	-2.4082	CD38	CD38 molecule
57561	0.81992	6.8225	3.56	0.0078331	0.086802	-2.4087	ARRDC3	arrestin domain containing 3
9232	1.0666	1.1498	3.5592	0.0078419	0.086851	-2.4099	PTTG1	"PTTG1 regulator of sister chromatid separation, securin"
306	-1.4759	2.1064	-3.5583	0.0078525	0.086921	-2.4112	ANXA3	annexin A3
54920	0.71242	2.7216	3.5568	0.0078692	0.08699	-2.4133	DUS2	dihydrouridine synthase 2
5744	-1.3554	2.5571	-3.5567	0.0078698	0.08699	-2.4134	PTHLH	parathyroid hormone like hormone
22809	1.2626	2.8882	3.5565	0.0078718	0.08699	-2.4137	ATF5	activating transcription factor 5
55805	-1.111	3.6863	-3.5533	0.0079084	0.087346	-2.4183	LRP2BP	LRP2 binding protein
1794	1.5475	6.4898	3.5526	0.0079161	0.087358	-2.4193	DOCK2	dedicator of cytokinesis 2
57476	1.1032	2.9752	3.5524	0.0079182	0.087358	-2.4196	GRAMD1B	GRAM domain containing 1B
51676	-1.6602	2.5127	-3.551	0.0079346	0.08749	-2.4217	ASB2	ankyrin repeat and SOCS box containing 2
1627	-0.72228	4.7807	-3.55	0.0079457	0.087492	-2.4231	DBN1	drebrin 1
51162	2.1798	3.3651	3.5498	0.0079473	0.087492	-2.4233	EGFL7	EGF like domain multiple 7
399959	-1.2372	6.6928	-3.5498	0.0079479	0.087492	-2.4234	MIR100HG	mir-100-let-7a-2-mir-125b-1 cluster host gene
5813	-0.64213	7.1654	-3.5471	0.0079783	0.087717	-2.4272	PURA	purine rich element binding protein A
8818	0.55408	2.7263	3.547	0.0079797	0.087717	-2.4274	DPM2	"dolichyl-phosphate mannosyltransferase subunit 2, regulatory"
158787	-0.82315	-0.96693	-3.5465	0.0079854	0.087717	-2.4281	RIBC1	RIB43A domain with coiled-coils 1
338773	2.3773	3.5263	3.5465	0.0079858	0.087717	-2.4281	TMEM119	transmembrane protein 119
57480	1.0273	4.6139	3.5449	0.0080035	0.087842	-2.4304	PLEKHG1	pleckstrin homology and RhoGEF domain containing G1
112	-1.0538	5.6846	-3.5447	0.008006	0.087842	-2.4307	ADCY6	adenylate cyclase 6
145864	-0.73374	5.3803	-3.5441	0.0080129	0.087869	-2.4315	HAPLN3	hyaluronan and proteoglycan link protein 3
9535	1.5352	4.2587	3.5435	0.0080195	0.087893	-2.4324	GMFG	glia maturation factor gamma
26112	0.8452	4.4336	3.5425	0.0080306	0.087946	-2.4338	CCDC69	coiled-coil domain containing 69
23432	-0.90396	4.4634	-3.5423	0.0080331	0.087946	-2.4341	GPR161	G protein-coupled receptor 161
10439	1.2209	1.8311	3.5416	0.0080416	0.087959	-2.4351	OLFM1	olfactomedin 1
2790	0.6282	5.3917	3.5415	0.0080431	0.087959	-2.4353	GNG10	G protein subunit gamma 10
65065	-1.0081	7.5627	-3.5398	0.0080619	0.088117	-2.4377	NBEAL1	neurobeachin like 1
26150	2.8555	-3.39	3.5377	0.0080868	0.088337	-2.4408	RIBC2	RIB43A domain with coiled-coils 2
55740	-0.95652	7.3116	-3.5371	0.008093	0.088337	-2.4415	ENAH	ENAH actin regulator
3241	1.1916	5.2139	3.5369	0.0080958	0.088337	-2.4419	HPCAL1	hippocalcin like 1
4211	-1.531	4.7004	-3.5365	0.0080997	0.088337	-2.4424	MEIS1	Meis homeobox 1
28822	4.2097	-0.84356	3.5353	0.008114	0.088387	-2.4441	IGLV1-47	immunoglobulin lambda variable 1-47
64344	-1.9054	1.7991	-3.5353	0.0081143	0.088387	-2.4442	HIF3A	hypoxia inducible factor 3 subunit alpha
23096	0.58954	3.536	3.535	0.0081176	0.088387	-2.4446	IQSEC2	IQ motif and Sec7 domain ArfGEF 2
6547	2.1231	-1.0073	3.5331	0.0081395	0.088566	-2.4473	SLC8A3	solute carrier family 8 member A3
285672	0.59695	4.5408	3.5327	0.0081443	0.088566	-2.4479	SREK1IP1	SREK1 interacting protein 1
2161	2.6392	-3.4981	3.5324	0.0081473	0.088566	-2.4483	F12	coagulation factor XII
29128	1.1844	2.8278	3.5316	0.0081572	0.088619	-2.4495	UHRF1	ubiquitin like with PHD and ring finger domains 1
6382	2.7977	1.2584	3.5311	0.0081628	0.088619	-2.4502	SDC1	syndecan 1
79637	0.66864	2.179	3.5301	0.0081743	0.088619	-2.4516	ARMC7	armadillo repeat containing 7
143888	-0.55642	6.2514	-3.5299	0.0081775	0.088619	-2.452	POGLUT3	protein O-glucosyltransferase 3
145820	0.62145	1.0724	3.5296	0.0081807	0.088619	-2.4524	LINC00924	long intergenic non-protein coding RNA 924
29775	1.7511	1.1016	3.5295	0.0081813	0.088619	-2.4525	CARD10	caspase recruitment domain family member 10
2886	-2.9795	-2.3652	-3.5294	0.0081832	0.088619	-2.4527	GRB7	growth factor receptor bound protein 7
100861518	-2.4945	-4.5919	-3.5287	0.0081906	0.088651	-2.4536	P4HA2-AS1	P4HA2 antisense RNA 1
152	-3.02	2.2578	-3.5281	0.0081983	0.088686	-2.4545	ADRA2C	adrenoceptor alpha 2C
1634	3.0512	7.5967	3.5258	0.0082257	0.088846	-2.4579	DCN	decorin
81704	1.2366	6.3448	3.5256	0.008227	0.088846	-2.4581	DOCK8	dedicator of cytokinesis 8
114880	-0.96365	2.3226	-3.5254	0.0082301	0.088846	-2.4584	OSBPL6	oxysterol binding protein like 6
124599	1.9019	1.4856	3.5253	0.0082309	0.088846	-2.4585	CD300LB	CD300 molecule like family member b
149345	-0.93986	3.3357	-3.523	0.0082577	0.089087	-2.4618	SHISA4	shisa family member 4
64283	-0.86463	5.619	-3.522	0.0082695	0.089167	-2.4632	ARHGEF28	Rho guanine nucleotide exchange factor 28
6575	-0.70222	5.3159	-3.5216	0.0082753	0.089182	-2.4639	SLC20A2	solute carrier family 20 member 2
401190	-1.0271	2.953	-3.5207	0.0082855	0.089189	-2.4652	RGS7BP	regulator of G protein signaling 7 binding protein
11080	-0.97495	5.5296	-3.5207	0.0082856	0.089189	-2.4652	DNAJB4	DnaJ heat shock protein family (Hsp40) member B4
51567	0.87916	5.0828	3.5204	0.0082894	0.089189	-2.4656	TDP2	tyrosyl-DNA phosphodiesterase 2
64422	0.55703	5.3174	3.5196	0.0082985	0.089234	-2.4668	ATG3	autophagy related 3
100505994	3.9058	0.88591	3.5191	0.0083048	0.089234	-2.4675	LUCAT1	lung cancer associated transcript 1
7483	1.0735	0.15507	3.5189	0.0083069	0.089234	-2.4678	WNT9A	Wnt family member 9A
10570	2.4249	-1.8638	3.5181	0.0083162	0.089262	-2.4689	DPYSL4	dihydropyrimidinase like 4
4920	2.147	1.6734	3.5179	0.0083185	0.089262	-2.4692	ROR2	receptor tyrosine kinase like orphan receptor 2
7067	-0.83212	4.9855	-3.517	0.00833	0.089337	-2.4706	THRA	thyroid hormone receptor alpha
5734	1.0009	5.1409	3.5165	0.0083358	0.089352	-2.4713	PTGER4	prostaglandin E receptor 4
55521	-1.3723	3.1584	-3.5146	0.008358	0.089372	-2.4739	TRIM36	tripartite motif containing 36
23157	0.62548	4.5203	3.5141	0.0083643	0.089372	-2.4747	SEPTIN6	septin 6
11040	1.2518	2.8914	3.514	0.0083651	0.089372	-2.4748	PIM2	"Pim-2 proto-oncogene, serine/threonine kinase"
3679	-1.4214	5.6042	-3.514	0.0083651	0.089372	-2.4748	ITGA7	integrin subunit alpha 7
55323	-0.88036	4.1392	-3.5131	0.0083765	0.089372	-2.4762	LARP6	"La ribonucleoprotein 6, translational regulator"
151295	-0.73629	0.96509	-3.5127	0.0083813	0.089372	-2.4767	SLC23A3	solute carrier family 23 member 3
9737	-1.155	4.8268	-3.5123	0.0083852	0.089372	-2.4772	GPRASP1	G protein-coupled receptor associated sorting protein 1
105369507	2.2698	-1.1832	3.5122	0.0083873	0.089372	-2.4775	LOC105369507	uncharacterized LOC105369507
10610	1.4506	-0.23334	3.5118	0.008392	0.089372	-2.478	ST6GALNAC2	"ST6 N-acetylgalactosaminide alpha-2,6-sialyltransferase 2"
81688	0.70729	7.2553	3.5115	0.0083949	0.089372	-2.4784	C6orf62	chromosome 6 open reading frame 62
7430	0.82854	5.5181	3.5115	0.0083955	0.089372	-2.4784	EZR	ezrin
4923	3.3637	-2.6945	3.5114	0.0083962	0.089372	-2.4785	NTSR1	neurotensin receptor 1
2487	-1.838	7.5894	-3.5113	0.008398	0.089372	-2.4787	FRZB	frizzled related protein
91860	1.8203	1.1899	3.5106	0.0084061	0.089372	-2.4797	CALML4	calmodulin like 4
651337	0.50438	1.2768	3.5106	0.0084062	0.089372	-2.4797	LOC651337	uncharacterized LOC651337
55733	1.1398	2.9173	3.5093	0.0084219	0.089372	-2.4816	HHAT	hedgehog acyltransferase
6503	1.698	5.3176	3.5089	0.0084271	0.089372	-2.4822	SLA	Src like adaptor
339453	-1.0094	-0.20905	-3.5086	0.0084301	0.089372	-2.4826	TMEM240	transmembrane protein 240
6789	0.68802	6.2264	3.5085	0.0084311	0.089372	-2.4827	STK4	serine/threonine kinase 4
3603	1.1706	4.6495	3.5084	0.0084325	0.089372	-2.4829	IL16	interleukin 16
93145	-0.97032	0.57391	-3.5081	0.0084361	0.089372	-2.4833	OLFM2	olfactomedin 2
3339	-0.68642	9.4103	-3.5078	0.0084399	0.089372	-2.4837	HSPG2	heparan sulfate proteoglycan 2
1769	3.1507	-3.5173	3.5078	0.0084405	0.089372	-2.4838	DNAH8	dynein axonemal heavy chain 8
9935	1.7729	6.0194	3.507	0.0084502	0.089392	-2.485	MAFB	MAF bZIP transcription factor B
5834	-0.69826	6.619	-3.5065	0.0084556	0.089392	-2.4856	PYGB	glycogen phosphorylase B
728611	-0.62176	1.8815	-3.5064	0.0084567	0.089392	-2.4857	BMS1P10	BMS1 pseudogene 10
57538	-0.95321	5.8087	-3.5061	0.0084603	0.089392	-2.4862	ALPK3	alpha kinase 3
125336	3.5356	-2.2628	3.5052	0.008471	0.089458	-2.4874	LOXHD1	lipoxygenase homology domains 1
24147	1.5676	1.091	3.5031	0.0084968	0.089634	-2.4905	FJX1	four-jointed box kinase 1
4659	-0.72165	7.3275	-3.503	0.0084978	0.089634	-2.4906	PPP1R12A	protein phosphatase 1 regulatory subunit 12A
83547	0.77768	2.6893	3.5028	0.0085012	0.089634	-2.491	RILP	Rab interacting lysosomal protein
55505	0.61967	4.441	3.5017	0.0085143	0.089662	-2.4926	NOP10	NOP10 ribonucleoprotein
92667	0.70604	3.0823	3.5016	0.0085148	0.089662	-2.4926	MGME1	mitochondrial genome maintenance exonuclease 1
23243	0.97631	6.0183	3.5012	0.0085197	0.089662	-2.4932	ANKRD28	ankyrin repeat domain 28
10384	0.94051	4.4946	3.5011	0.0085217	0.089662	-2.4934	BTN3A3	butyrophilin subfamily 3 member A3
100507516	-1.1794	3.7625	-3.5003	0.0085307	0.089709	-2.4945	LOC100507516	uncharacterized LOC100507516
105378516	1.2006	-1.1547	3.4999	0.0085365	0.089723	-2.4952	LOC105378516	uncharacterized LOC105378516
392509	-2.6179	-2.7302	-3.4987	0.008551	0.089727	-2.4969	ARL13A	ADP ribosylation factor like GTPase 13A
10990	1.9396	3.928	3.4984	0.0085543	0.089727	-2.4973	LILRB5	leukocyte immunoglobulin like receptor B5
6404	1.6292	4.216	3.4984	0.0085547	0.089727	-2.4973	SELPLG	selectin P ligand
51205	-1.0257	3.6017	-3.4983	0.0085558	0.089727	-2.4974	ACP6	"acid phosphatase 6, lysophosphatidic"
5358	-1.2964	9.2777	-3.4979	0.0085603	0.089727	-2.498	PLS3	plastin 3
339260	-1.9244	2.6813	-3.4971	0.0085702	0.089727	-2.4991	LOC339260	uncharacterized LOC339260
9450	1.3779	3.5127	3.497	0.0085711	0.089727	-2.4992	LY86	lymphocyte antigen 86
10105	1.5218	3.2238	3.4964	0.0085787	0.089727	-2.5001	PPIF	peptidylprolyl isomerase F
106480225	1.7035	-1.6957	3.4964	0.0085796	0.089727	-2.5002	RNU2-63P	"RNA, U2 small nuclear 63, pseudogene"
151056	0.66841	3.6103	3.4962	0.0085818	0.089727	-2.5005	PLB1	phospholipase B1
84302	-0.96028	3.378	-3.4955	0.0085907	0.089732	-2.5015	PGAP4	post-GPI attachment to proteins GalNAc transferase 4
7221	2.0699	-2.0136	3.4954	0.0085912	0.089732	-2.5016	TRPC2	transient receptor potential cation channel subfamily C member 2 (pseudogene)
28452	-3.586	-4.0461	-3.4943	0.0086046	0.089825	-2.5032	IGHV3-7	immunoglobulin heavy variable 3-7
57658	-0.76154	6.5848	-3.4939	0.00861	0.089834	-2.5038	CALCOCO1	calcium binding and coiled-coil domain 1
259285	2.7295	-2.4763	3.4928	0.0086236	0.089929	-2.5054	TAS2R39	taste 2 receptor member 39
55653	-0.75813	3.8154	-3.4917	0.0086368	0.089987	-2.5069	BCAS4	breast carcinoma amplified sequence 4
5618	1.5399	1.8614	3.4911	0.0086441	0.089987	-2.5078	PRLR	prolactin receptor
414332	3.8502	-2.53	3.4905	0.0086516	0.089987	-2.5086	LCN10	lipocalin 10
4645	-1.6569	3.4398	-3.4902	0.0086564	0.089987	-2.5092	MYO5B	myosin VB
3995	-0.84156	5.6193	-3.4901	0.0086569	0.089987	-2.5093	FADS3	fatty acid desaturase 3
1346	-0.84342	4.417	-3.4899	0.0086591	0.089987	-2.5095	COX7A1	cytochrome c oxidase subunit 7A1
1618	4.1162	-2.5476	3.4898	0.0086607	0.089987	-2.5097	DAZL	deleted in azoospermia like
64110	-0.58874	3.612	-3.4878	0.008686	0.090137	-2.5126	MAGEF1	MAGE family member F1
6678	-0.62882	10.466	-3.4878	0.0086861	0.090137	-2.5126	SPARC	secreted protein acidic and cysteine rich
9823	-0.81869	4.7832	-3.4876	0.0086886	0.090137	-2.5129	ARMCX2	armadillo repeat containing X-linked 2
79733	2.5918	-1.0245	3.4863	0.0087044	0.090218	-2.5147	E2F8	E2F transcription factor 8
29760	1.2922	3.1357	3.4859	0.0087099	0.090218	-2.5154	BLNK	B cell linker
7429	0.90048	-0.59654	3.4853	0.0087171	0.090218	-2.5162	VIL1	villin 1
387763	-1.8225	5.7153	-3.4852	0.0087178	0.090218	-2.5163	C11orf96	chromosome 11 open reading frame 96
7044	-3.0663	1.1998	-3.4851	0.008719	0.090218	-2.5164	LEFTY2	left-right determination factor 2
23616	1.6593	3.0288	3.4837	0.0087366	0.090354	-2.5185	SH3BP1	SH3 domain binding protein 1
284759	1.8175	3.3882	3.4829	0.0087476	0.090421	-2.5197	SIRPB2	signal regulatory protein beta 2
54331	1.1045	4.2366	3.4792	0.0087936	0.090849	-2.525	GNG2	G protein subunit gamma 2
57154	-0.49033	5.3512	-3.4766	0.0088263	0.09114	-2.5287	SMURF1	SMAD specific E3 ubiquitin protein ligase 1
3835	0.47331	3.546	3.4759	0.0088352	0.091179	-2.5297	KIF22	kinesin family member 22
1535	1.3242	6.8841	3.4756	0.0088392	0.091179	-2.5302	CYBA	cytochrome b-245 alpha chain
100873924	-1.6649	-2.5244	-3.4738	0.008862	0.091297	-2.5328	HLX-AS1	HLX antisense RNA 1
5354	-2.216	0.19006	-3.4738	0.0088628	0.091297	-2.5329	PLP1	proteolipid protein 1
114885	0.86403	4.7332	3.4736	0.0088644	0.091297	-2.5331	OSBPL11	oxysterol binding protein like 11
645212	-1.0101	2.7609	-3.4715	0.0088911	0.091497	-2.5361	EIF3J-DT	EIF3J divergent transcript
23151	1.2303	4.4474	3.4712	0.0088955	0.091497	-2.5366	GRAMD4	GRAM domain containing 4
5241	-1.4208	5.2606	-3.4701	0.0089095	0.091497	-2.5382	PGR	progesterone receptor
100033417	-2.3082	-2.5378	-3.4701	0.0089101	0.091497	-2.5382	SNORD116-5	"small nucleolar RNA, C/D box 116-5"
4613	2.0644	-0.45143	3.4698	0.0089139	0.091497	-2.5387	MYCN	"MYCN proto-oncogene, bHLH transcription factor"
105371485	3.2086	-2.1916	3.4686	0.0089286	0.091497	-2.5403	LOC105371485	uncharacterized LOC105371485
23094	0.814	4.2208	3.4684	0.0089319	0.091497	-2.5407	SIPA1L3	signal induced proliferation associated 1 like 3
7205	-0.4338	5.2221	-3.4682	0.0089337	0.091497	-2.5409	TRIP6	thyroid hormone receptor interactor 6
29780	1.6697	4.8611	3.468	0.0089367	0.091497	-2.5412	PARVB	parvin beta
768239	2.2933	-3.3655	3.4678	0.0089393	0.091497	-2.5415	PSAPL1	prosaposin like 1 (gene/pseudogene)
100996571	1.767	0.15755	3.4676	0.008942	0.091497	-2.5418	CYYR1-AS1	cysteine and tyrosine rich 1 antisense RNA 1
57717	-0.94107	3.862	-3.4672	0.0089466	0.091497	-2.5423	PCDHB16	protocadherin beta 16
79729	0.88824	2.3524	3.467	0.0089487	0.091497	-2.5426	SH3D21	SH3 domain containing 21
387882	-1.5133	5.6892	-3.4669	0.0089504	0.091497	-2.5428	C12orf75	chromosome 12 open reading frame 75
2769	1.828	3.5197	3.4665	0.0089556	0.091497	-2.5433	GNA15	G protein subunit alpha 15
401093	-1.7242	5.2321	-3.4664	0.008957	0.091497	-2.5435	MBNL1-AS1	MBNL1 antisense RNA 1
219972	1.8185	6.644	3.4655	0.0089691	0.091574	-2.5449	MPEG1	macrophage expressed 1
8346	0.81833	3.3306	3.4642	0.0089853	0.091692	-2.5467	H2BC10	H2B clustered histone 10
55604	-0.76437	5.3834	-3.4637	0.0089921	0.091715	-2.5474	CARMIL1	capping protein regulator and myosin 1 linker 1
1475	1.7454	1.4778	3.4629	0.0090018	0.091748	-2.5485	CSTA	cystatin A
9338	-1.0169	4.4727	-3.4625	0.0090072	0.091748	-2.5491	TCEAL1	transcription elongation factor A like 1
6916	1.455	5.0217	3.4624	0.0090092	0.091748	-2.5493	TBXAS1	thromboxane A synthase 1
55841	-0.59489	5.9222	-3.4619	0.0090147	0.091757	-2.5499	WWC3	WWC family member 3
644538	-1.1346	2.8408	-3.4613	0.009023	0.091757	-2.5509	SMIM10	small integral membrane protein 10
199	1.2526	5.1513	3.4606	0.0090315	0.091757	-2.5518	AIF1	allograft inflammatory factor 1
51119	-0.7985	6.7307	-3.4606	0.0090324	0.091757	-2.5519	SBDS	SBDS ribosome maturation factor
56413	1.3879	2.6655	3.4605	0.009033	0.091757	-2.552	LTB4R2	leukotriene B4 receptor 2
643664	0.87006	-1.7192	3.4583	0.0090617	0.092003	-2.5552	SLC35G6	solute carrier family 35 member G6
6722	-0.83527	5.3298	-3.4573	0.0090754	0.092094	-2.5567	SRF	serum response factor
9308	1.3198	5.2992	3.4565	0.0090854	0.092149	-2.5578	CD83	CD83 molecule
114599	0.79349	7.3521	3.4549	0.0091067	0.092272	-2.5602	SNORD15B	"small nucleolar RNA, C/D box 15B"
101927150	0.86619	2.423	3.4543	0.0091142	0.092272	-2.561	L3MBTL4-AS1	L3MBTL4 antisense RNA 1
11177	1.1381	5.0467	3.4543	0.009115	0.092272	-2.5611	BAZ1A	bromodomain adjacent to zinc finger domain 1A
54946	-0.67589	5.2129	-3.4542	0.0091159	0.092272	-2.5612	SLC41A3	solute carrier family 41 member 3
27074	1.2884	0.69204	3.4532	0.0091287	0.092347	-2.5626	LAMP3	lysosomal associated membrane protein 3
340811	3.2228	-3.3906	3.4529	0.0091326	0.092347	-2.563	AKR1C8P	"aldo-keto reductase family 1 member C8, pseudogene"
353322	-1.1176	4.1179	-3.4525	0.0091388	0.092363	-2.5637	ANKRD37	ankyrin repeat domain 37
9553	-0.52027	3.9519	-3.4509	0.0091594	0.092525	-2.566	MRPL33	mitochondrial ribosomal protein L33
252995	-1.803	1.213	-3.4503	0.0091668	0.092552	-2.5668	FNDC5	fibronectin type III domain containing 5
647946	2.4681	-3.8586	3.4493	0.0091801	0.092594	-2.5682	MIR924HG	MIR924 host gene
9765	0.69134	6.7759	3.4485	0.0091904	0.092594	-2.5693	ZFYVE16	zinc finger FYVE-type containing 16
3431	0.67027	4.4438	3.4484	0.0091926	0.092594	-2.5696	SP110	SP110 nuclear body protein
64764	-0.51587	6.7896	-3.4475	0.0092037	0.092594	-2.5708	CREB3L2	cAMP responsive element binding protein 3 like 2
28986	-0.59078	4.1886	-3.4471	0.0092096	0.092594	-2.5714	MAGEH1	MAGE family member H1
54103	0.85817	4.7988	3.447	0.0092111	0.092594	-2.5716	GSAP	gamma-secretase activating protein
552900	0.73305	3.5896	3.4467	0.0092152	0.092594	-2.572	BOLA2	bolA family member 2
3984	1.0504	4.7109	3.4467	0.0092153	0.092594	-2.5721	LIMK1	LIM domain kinase 1
10235	-0.68671	3.9189	-3.4466	0.009216	0.092594	-2.5721	RASGRP2	RAS guanyl releasing protein 2
719	1.248	6.0709	3.4465	0.0092172	0.092594	-2.5723	C3AR1	complement C3a receptor 1
22801	-1.2586	7.4874	-3.4456	0.0092297	0.092672	-2.5736	ITGA11	integrin subunit alpha 11
63940	1.4631	3.7489	3.4444	0.0092461	0.092785	-2.5754	GPSM3	G protein signaling modulator 3
140597	-1.6764	1.9441	-3.444	0.0092502	0.092785	-2.5759	TCEAL2	transcription elongation factor A like 2
80830	0.97358	6.3805	3.4433	0.0092603	0.09284	-2.577	APOL6	apolipoprotein L6
7111	-1.3692	2.8787	-3.4428	0.0092673	0.092863	-2.5777	TMOD1	tropomodulin 1
6769	-1.6965	2.5313	-3.4411	0.0092902	0.092914	-2.5802	STAC	SH3 and cysteine rich domain
51088	0.70507	5.5019	3.4409	0.0092918	0.092914	-2.5804	KLHL5	kelch like family member 5
6303	1.051	7.6442	3.4404	0.0092985	0.092914	-2.5811	SAT1	spermidine/spermine N1-acetyltransferase 1
51053	0.99498	1.6	3.4404	0.0092989	0.092914	-2.5811	GMNN	geminin DNA replication inhibitor
[truncated: 2,793 more rows]

## Sheet: GO BP_WebGestalt
Gene Set	Description	Size	Leading Edge Number	ES	NES	P Value	FDR
GO:0050900	leukocyte migration	141	100	0.51148	2.4323	<2.2e-16	<2.2e-16
GO:0002237	response to molecule of bacterial origin	122	74	0.51606	2.3716	<2.2e-16	<2.2e-16
GO:0002250	adaptive immune response	181	138	0.48539	2.3677	<2.2e-16	<2.2e-16
GO:0002697	regulation of immune effector process	130	89	0.49485	2.3325	<2.2e-16	<2.2e-16
GO:0006959	humoral immune response	59	43	0.56164	2.3321	<2.2e-16	<2.2e-16
GO:0002443	leukocyte mediated immunity	142	108	0.48181	2.2835	<2.2e-16	0.00016146
GO:0002274	myeloid leukocyte activation	100	73	0.507	2.28	<2.2e-16	0.0001384
GO:0002263	cell activation involved in immune response	109	75	0.49773	2.2715	<2.2e-16	0.0001211
GO:0050727	regulation of inflammatory response	118	73	0.49801	2.2682	<2.2e-16	0.00010764
GO:0001819	positive regulation of cytokine production	173	128	0.46549	2.2615	<2.2e-16	9.6878e-05
GO:0007178	transmembrane receptor protein serine/threonine kinase signaling pathway	108	45	-0.31317	-1.8412	<2.2e-16	0.1222
GO:0045664	regulation of neuron differentiation	48	17	-0.36502	-1.8833	<2.2e-16	0.10186
GO:0031032	actomyosin structure organization	71	37	-0.35103	-1.897	<2.2e-16	0.10409
GO:0003015	heart process	78	41	-0.33977	-1.9192	<2.2e-16	0.098423
GO:0035051	cardiocyte differentiation	51	32	-0.3866	-2.0125	<2.2e-16	0.051239
GO:0042692	muscle cell differentiation	126	66	-0.32828	-2.0519	<2.2e-16	0.044235
GO:0003012	muscle system process	141	63	-0.38532	-2.394	<2.2e-16	0.0013823
GO:0007517	muscle organ development	98	44	-0.405	-2.4394	<2.2e-16	0.00073725
GO:0060537	muscle tissue development	125	61	-0.40304	-2.5115	<2.2e-16	<2.2e-16
GO:0010927	cellular component assembly involved in morphogenesis	38	22	-0.57138	-2.6986	<2.2e-16	<2.2e-16

## Sheet: GO MF_WebGestalt
Gene Set	Description	Size	Leading Edge Number	ES	NES	P Value	FDR
GO:0017171	serine hydrolase activity	50	32	0.58717	2.3621	<2.2e-16	<2.2e-16
GO:0008237	metallopeptidase activity	57	19	0.54226	2.229	<2.2e-16	<2.2e-16
GO:0038024	cargo receptor activity	25	18	0.60237	2.0501	<2.2e-16	0.0057692
GO:0004175	endopeptidase activity	101	45	0.45308	2.04	<2.2e-16	0.0052378
GO:0001664	G protein-coupled receptor binding	73	32	0.4594	1.9944	<2.2e-16	0.0092915
GO:0140272	exogenous protein binding	32	19	0.52984	1.9334	0.0012755	0.018826
GO:0030546	signaling receptor activator activity	118	55	0.40017	1.863	<2.2e-16	0.037218
GO:0140375	immune receptor activity	51	37	0.46264	1.8418	<2.2e-16	0.042586
GO:0038187	pattern recognition receptor activity	15	11	0.61419	1.8254	0.0027972	0.045445
GO:0001530	lipopolysaccharide binding	13	10	0.62327	1.7866	0.0071429	0.057554
GO:0051018	protein kinase A binding	19	12	-0.4372	-1.7009	0.024823	0.14998
GO:0019843	rRNA binding	15	15	-0.48174	-1.7409	0.0065359	0.14399
GO:0019208	phosphatase regulator activity	21	7	-0.44071	-1.7578	0.0068493	0.1471
GO:0030594	neurotransmitter receptor activity	21	9	-0.4496	-1.7822	0.011152	0.14187
GO:0051082	unfolded protein binding	18	9	-0.46938	-1.7866	0.014599	0.16055
GO:0005201	extracellular matrix structural constituent	63	34	-0.34683	-1.8442	<2.2e-16	0.12612
GO:0003779	actin binding	163	76	-0.29116	-1.8992	<2.2e-16	0.10365
GO:0044325	transmembrane transporter binding	39	22	-0.42037	-2.0689	<2.2e-16	0.028964
GO:0042805	actinin binding	17	14	-0.70392	-2.5947	<2.2e-16	<2.2e-16
GO:0008307	structural constituent of muscle	19	12	-0.73055	-2.8233	<2.2e-16	<2.2e-16

## Sheet: GO CC_WebGestalt
Gene Set	Description	Size	Leading Edge Number	ES	NES	P Value	FDR
GO:0070820	tertiary granule	68	48	0.50388	2.1492	<2.2e-16	0.00085052
GO:0042581	specific granule	62	40	0.47971	2.0241	<2.2e-16	0.0068042
GO:0009897	external side of plasma membrane	140	74	0.42171	2.0036	<2.2e-16	0.0053867
GO:0031201	SNARE complex	7	6	0.8074	1.9515	0.0016234	0.011057
GO:0030667	secretory granule membrane	116	76	0.40664	1.8872	<2.2e-16	0.019732
GO:0101002	ficolin-1-rich granule	66	43	0.41341	1.7747	<2.2e-16	0.065632
GO:0005766	primary lysosome	64	45	0.38862	1.6432	0.0072727	0.20303
GO:0032994	protein-lipid complex	10	5	0.5914	1.5511	0.046656	0.26815
GO:0044306	neuron projection terminus	36	14	0.4138	1.5476	0.025445	0.25246
GO:0005775	vacuolar lumen	78	42	0.35052	1.5317	0.017689	0.26353
GO:0016459	myosin complex	21	8	-0.47339	-1.8767	0.0035336	0.031808
GO:0032982	myosin filament	8	5	-0.67055	-1.8861	0.0082873	0.033085
GO:0005884	actin filament	55	28	-0.35707	-1.908	<2.2e-16	0.034769
GO:1903293	phosphatase complex	18	17	-0.52459	-2.0087	<2.2e-16	0.016103
GO:0016528	sarcoplasm	25	17	-0.50129	-2.1429	<2.2e-16	0.0041479
GO:0031594	neuromuscular junction	23	14	-0.54514	-2.2004	<2.2e-16	0.0023423
GO:0042383	sarcolemma	51	35	-0.48057	-2.4335	<2.2e-16	<2.2e-16
GO:0032432	actin filament bundle	54	34	-0.49747	-2.5788	<2.2e-16	<2.2e-16
GO:0042641	actomyosin	50	32	-0.50301	-2.6108	<2.2e-16	<2.2e-16
GO:0043292	contractile fiber	100	64	-0.60101	-3.6064	<2.2e-16	<2.2e-16

## Sheet: KEGG_WebGestalt
Gene Set	Description	Size	Leading Edge Number	ES	NES	P Value	FDR
hsa04061	Viral protein interaction with cytokine and cytokine receptor	35	28	0.65407	2.4622	<2.2e-16	<2.2e-16
hsa04060	Cytokine-cytokine receptor interaction	85	53	0.48781	2.1806	<2.2e-16	0.001509
hsa04657	IL-17 signaling pathway	21	11	0.62324	2.0718	<2.2e-16	0.0067068
hsa04380	Osteoclast differentiation	50	35	0.51767	2.0654	<2.2e-16	0.0060361
hsa04062	Chemokine signaling pathway	73	41	0.47009	2.032	<2.2e-16	0.0076457
hsa05323	Rheumatoid arthritis	46	37	0.51694	2.0266	<2.2e-16	0.0072098
hsa05152	Tuberculosis	70	47	0.44341	1.9094	<2.2e-16	0.027594
hsa04613	Neutrophil extracellular trap formation	83	42	0.43105	1.9019	<2.2e-16	0.026534
hsa04064	NF-kappa B signaling pathway	34	21	0.50208	1.8797	0.0013021	0.031186
hsa05144	Malaria	17	12	0.60576	1.8668	0.0027739	0.033299
hsa04730	Long-term depression	16	5	-0.3918	-1.4637	0.059925	0.41411
hsa04024	cAMP signaling pathway	69	17	-0.27377	-1.5288	0.029412	0.35425
hsa03010	Ribosome	16	16	-0.42866	-1.5303	0.051195	0.39143
hsa04723	Retrograde endocannabinoid signaling	31	10	-0.33538	-1.5495	0.028037	0.39823
hsa05412	Arrhythmogenic right ventricular cardiomyopathy	35	15	-0.35137	-1.6059	0.013761	0.33355
hsa00071	Fatty acid degradation	13	12	-0.48815	-1.6368	0.027875	0.32903
hsa04728	Dopaminergic synapse	34	12	-0.34227	-1.6468	0.018692	0.37007
hsa04726	Serotonergic synapse	23	9	-0.41043	-1.7028	0.024691	0.32379
hsa05414	Dilated cardiomyopathy	41	24	-0.3718	-1.7718	0.0095694	0.2758
hsa04270	Vascular smooth muscle contraction	46	27	-0.35718	-1.7868	<2.2e-16	0.37489

## Sheet: Reactome_WebGestalt
Gene Set	Description	Size	Leading Edge Number	ES	NES	P Value	FDR
R-HSA-198933	Immunoregulatory interactions between a Lymphoid and a non-Lymphoid cell	56	45	0.55699	2.3196	<2.2e-16	<2.2e-16
R-HSA-1592389	Activation of Matrix Metalloproteinases	15	8	0.75986	2.3083	<2.2e-16	<2.2e-16
R-HSA-375276	Peptide ligand-binding receptors	43	24	0.58778	2.2929	<2.2e-16	<2.2e-16
R-HSA-380108	Chemokine receptors bind chemokines	17	14	0.71905	2.2454	<2.2e-16	0.0002365
R-HSA-6798695	Neutrophil degranulation	191	125	0.43803	2.1691	<2.2e-16	0.0026488
R-HSA-1474228	Degradation of the extracellular matrix	60	25	0.51031	2.149	<2.2e-16	0.0029956
R-HSA-1442490	Collagen degradation	33	15	0.56601	2.0823	<2.2e-16	0.0079733
R-HSA-168249	Innate Immune System	362	216	0.39181	2.024	<2.2e-16	0.017619
R-HSA-168256	Immune System	665	412	0.38165	2.0201	<2.2e-16	0.016187
R-HSA-6803157	Antimicrobial peptides	14	12	0.68821	2.0152	<2.2e-16	0.015609
R-HSA-390522	Striated Muscle Contraction	11	6	-0.57743	-1.85	0.0028249	0.3159
R-HSA-3000157	Laminin interactions	15	12	-0.50536	-1.8587	0.02	0.33073
R-HSA-400685	Sema4D in semaphorin signaling	13	9	-0.5769	-1.9476	0.0098684	0.19089
R-HSA-5627117	RHO GTPases Activate ROCKs	12	9	-0.61565	-2.0123	0.012618	0.12372
R-HSA-416572	Sema4D induced cell migration and growth-cone collapse	12	7	-0.61387	-2.0189	0.0093168	0.13252
R-HSA-1566948	Elastic fibre formation	16	13	-0.55436	-2.0204	0.0030581	0.15812
R-HSA-2129379	Molecules associated with elastic fibres	15	11	-0.56756	-2.0226	0.0058651	0.19258
R-HSA-397014	Muscle contraction	72	30	-0.36609	-2.0736	<2.2e-16	0.15579
R-HSA-5627123	RHO GTPases activate PAKs	16	12	-0.60661	-2.2056	<2.2e-16	0.051806
R-HSA-445355	Smooth Muscle Contraction	26	13	-0.53241	-2.3482	<2.2e-16	0.019146

## Sheet: WikiPathways_WebGestalt
Gene Set	Description	Size	Leading Edge Number	ES	NES	P Value	FDR
WP5095	Overview of proinflammatory and profibrotic mediators	32	21	0.70114	2.5464	<2.2e-16	<2.2e-16
WP129	Matrix metalloproteinases	13	7	0.78922	2.2131	<2.2e-16	0.0015981
WP5283	Chronic hyperglycemia impairment of neuron function	16	7	0.72382	2.1858	<2.2e-16	0.0010654
WP3937	Microglia pathogen phagocytosis pathway	30	24	0.58601	2.1361	<2.2e-16	0.0023972
WP5218	Extrafollicular and follicular B cell activation by SARS CoV 2	33	24	0.56803	2.0493	<2.2e-16	0.0093756
WP3945	TYROBP causal network in microglia	47	40	0.50735	2.0023	<2.2e-16	0.015981
WP5347	IL 26 signaling pathways	12	7	0.6935	1.9873	<2.2e-16	0.01659
WP2865	IL1 and megakaryocytes in obesity	13	12	0.648	1.9025	0.0014948	0.050074
WP5044	Kynurenine pathway and links to cell senescence	8	5	0.75816	1.9006	<2.2e-16	0.046404
WP5373	Role of hypoxia angiogenesis and FGF pathway in OA chondrocyte hypertrophy	12	5	0.6747	1.895	0.0030722	0.045493
WP3967	miR 509 3p alteration of YAP1 ECM axis	5	5	-0.71106	-1.6842	0.021583	0.32314
WP2118	Arrhythmogenic right ventricular cardiomyopathy	33	19	-0.38653	-1.7133	0.0094787	0.29549
WP5123	Mitochondrial fatty acid oxidation disorders	7	7	-0.62098	-1.7166	0.037249	0.32041
WP1591	Heart development	12	8	-0.52341	-1.7383	0.020958	0.31445
WP5408	15q25 copy number variation	8	5	-0.59918	-1.7505	0.025714	0.33118
WP4560	MFAP5 effect on permeability and motility of endothelial cells via cytoskeleton rearrangement	8	7	-0.61169	-1.758	0.019022	0.3695
WP5202	Alstrom syndrome	7	6	-0.68518	-1.8414	0.002809	0.30265
WP4861	Endoplasmic reticulum stress response in coronavirus infection	13	9	-0.54331	-1.8499	0.0032051	0.37636
WP706	Sudden infant death syndrome SIDS susceptibility pathways	36	14	-0.39688	-1.901	<2.2e-16	0.37365
WP383	Striated muscle contraction pathway	14	10	-0.67843	-2.4331	<2.2e-16	0.0025739

## Sheet: KEGG_Neutrophil Extra Cell Trap
User ID	Score	Gene Symbol	Gene Name	Entrez Gene ID
TLR8	1.7078	TLR8	toll like receptor 8	51311
TLR2	1.3542	TLR2	toll like receptor 2	7097
SYK	1.422	SYK	spleen associated tyrosine kinase	6850
SIGLEC9	1.8438	SIGLEC9	sialic acid binding Ig like lectin 9	27180
SELPLG	1.6292	SELPLG	selectin P ligand	6404
RAC2	2.0519	RAC2	Rac family small GTPase 2	5880
PLCG2	1.2819	PLCG2	phospholipase C gamma 2	5336
PLCB1	1.8209	PLCB1	phospholipase C beta 1	23236
PPIF	1.5218	PPIF	peptidylprolyl isomerase F	10105
NCF4	1.4919	NCF4	neutrophil cytosolic factor 4	4689
NCF2	1.9482	NCF2	neutrophil cytosolic factor 2	4688
MAPK13	2.0192	MAPK13	mitogen-activated protein kinase 13	5603
ITGB2	2.0652	ITGB2	integrin subunit beta 2	3689
ITGAM	2.245	ITGAM	integrin subunit alpha M	3684
H4C13	1.5654	H4C13	H4 clustered histone 13	8368
H3C8	1.7118	H3C8	H3 clustered histone 8	8355
H3C7	2.0632	H3C7	H3 clustered histone 7	8968
H3C15	2.0918	H3C15	H3 clustered histone 15	333932
H3C12	2.7478	H3C12	H3 clustered histone 12	8356
H3C11	2.1214	H3C11	H3 clustered histone 11	8354
H2BC9	1.7145	H2BC9	H2B clustered histone 9	8345
H2BC7	1.5878	H2BC7	H2B clustered histone 7	8343
H2BC3	1.2755	H2BC3	H2B clustered histone 3	3018
H2BC17	1.4726	H2BC17	H2B clustered histone 17	8348
H2BC14	2.4213	H2BC14	H2B clustered histone 14	8342
H2AC18	1.3815	H2AC18	H2A clustered histone 18	8337
H2AC17	1.6789	H2AC17	H2A clustered histone 17	8336
H2AC16	2.2585	H2AC16	H2A clustered histone 16	8332
H2AC14	2.0714	H2AC14	H2A clustered histone 14	8331
H2AC13	2.038	H2AC13	H2A clustered histone 13	8329
H2AC12	1.4103	H2AC12	H2A clustered histone 12	85235
FPR3	1.9402	FPR3	formyl peptide receptor 3	2359
FCGR2A	1.5362	FCGR2A	Fc gamma receptor IIa	2212
FCGR1A	1.3808	FCGR1A	Fc gamma receptor Ia	2209
CYBB	1.5811	CYBB	cytochrome b-245 beta chain	1536
CYBA	1.3242	CYBA	cytochrome b-245 alpha chain	1535
C5AR1	1.8281	C5AR1	complement C5a receptor 1	728
CR1	1.9556	CR1	complement C3b/C4b receptor 1 (Knops blood group)	1378
CTSG	3.2305	CTSG	cathepsin G	1511
CASP1	1.452	CASP1	caspase 1	834
CLEC7A	1.5076	CLEC7A	C-type lectin domain containing 7A	64581

## Sheet: KEGG_Chemokine Signaling
User ID	Score	Gene Symbol	Gene Name	Entrez Gene ID
ADCY8	4.914	ADCY8	adenylate cyclase 8	114
CCL19	4.5239	CCL19	C-C motif chemokine ligand 19	6363
CXCL5	4.4138	CXCL5	C-X-C motif chemokine ligand 5	6374
CCL7	4.3976	CCL7	C-C motif chemokine ligand 7	6354
CCL23	4.2317	CCL23	C-C motif chemokine ligand 23	6368
CCL21	3.9176	CCL21	C-C motif chemokine ligand 21	6366
CCL14	3.5431	CCL14	C-C motif chemokine ligand 14	6358
CCL20	3.3003	CCL20	C-C motif chemokine ligand 20	6364
XCR1	3.2855	XCR1	X-C motif chemokine receptor 1	2829
CXCL14	3.0811	CXCL14	C-X-C motif chemokine ligand 14	9547
SHC3	2.6754	SHC3	SHC adaptor protein 3	53358
CCR1	2.5536	CCR1	C-C motif chemokine receptor 1	1230
CXCL3	2.5508	CXCL3	C-X-C motif chemokine ligand 3	2921
CCL18	2.387	CCL18	C-C motif chemokine ligand 18	6362
VAV3	2.3839	VAV3	vav guanine nucleotide exchange factor 3	10451
CCL8	2.3012	CCL8	C-C motif chemokine ligand 8	6355
FGR	2.2653	FGR	FGR proto-oncogene, Src family tyrosine kinase	2268
CXCL8	2.1803	CXCL8	C-X-C motif chemokine ligand 8	3576
CCL24	2.0705	CCL24	C-C motif chemokine ligand 24	6369
RAC2	2.0519	RAC2	Rac family small GTPase 2	5880
CXCL16	1.9126	CXCL16	C-X-C motif chemokine ligand 16	58191
PLCB1	1.8209	PLCB1	phospholipase C beta 1	23236
TIAM1	1.596	TIAM1	TIAM Rac1 associated GEF 1	7074
CCR2	1.5738	CCR2	C-C motif chemokine receptor 2	729230
DOCK2	1.5475	DOCK2	dedicator of cytokinesis 2	1794
CCR7	1.5304	CCR7	C-C motif chemokine receptor 7	1236
CCR5	1.5268	CCR5	C-C motif chemokine receptor 5	1234
HCK	1.5199	HCK	HCK proto-oncogene, Src family tyrosine kinase	3055
PIK3R5	1.5134	PIK3R5	phosphoinositide-3-kinase regulatory subunit 5	23533
ADCY3	1.4495	ADCY3	adenylate cyclase 3	109
LYN	1.4123	LYN	LYN proto-oncogene, Src family tyrosine kinase	4067
PIK3CG	1.3985	PIK3CG	phosphatidylinositol-4,5-bisphosphate 3-kinase catalytic subunit gamma	5294
ADCY4	1.3958	ADCY4	adenylate cyclase 4	196883
WAS	1.3638	WAS	WASP actin nucleation promoting factor	7454
CXCR4	1.3627	CXCR4	C-X-C motif chemokine receptor 4	7852
ARRB1	1.2967	ARRB1	arrestin beta 1	408
PLCG2	1.2819	PLCG2	phospholipase C gamma 2	5336
GRK3	1.261	GRK3	G protein-coupled receptor kinase 3	157
PTK2B	1.2522	PTK2B	protein tyrosine kinase 2 beta	2185
ARRB2	1.2511	ARRB2	arrestin beta 2	409
GNGT2	1.2473	GNGT2	G protein subunit gamma transducin 2	2793

## Sheet: KEGG_Cytokine Cytokine Receptor
User ID	Score	Gene Symbol	Gene Name	Entrez Gene ID
CCL19	4.5239	CCL19	C-C motif chemokine ligand 19	6363
CXCL5	4.4138	CXCL5	C-X-C motif chemokine ligand 5	6374
CCL7	4.3976	CCL7	C-C motif chemokine ligand 7	6354
CCL23	4.2317	CCL23	C-C motif chemokine ligand 23	6368
CCL21	3.9176	CCL21	C-C motif chemokine ligand 21	6366
LTA	3.8894	LTA	lymphotoxin alpha	4049
TNFRSF6B	3.8859	TNFRSF6B	TNF receptor superfamily member 6b	8771
CCL14	3.5431	CCL14	C-C motif chemokine ligand 14	6358
CCL20	3.3003	CCL20	C-C motif chemokine ligand 20	6364
XCR1	3.2855	XCR1	X-C motif chemokine receptor 1	2829
CXCL14	3.0811	CXCL14	C-X-C motif chemokine ligand 14	9547
TNFRSF17	2.5732	TNFRSF17	TNF receptor superfamily member 17	608
CCR1	2.5536	CCR1	C-C motif chemokine receptor 1	1230
CXCL3	2.5508	CXCL3	C-X-C motif chemokine ligand 3	2921
IL24	2.4524	IL24	interleukin 24	11009
CCL18	2.387	CCL18	C-C motif chemokine ligand 18	6362
IL12RB2	2.378	IL12RB2	interleukin 12 receptor subunit beta 2	3595
CCL8	2.3012	CCL8	C-C motif chemokine ligand 8	6355
IL1RN	2.2967	IL1RN	interleukin 1 receptor antagonist	3557
CXCL8	2.1803	CXCL8	C-X-C motif chemokine ligand 8	3576
TNFRSF11A	2.137	TNFRSF11A	TNF receptor superfamily member 11a	8792
LEP	2.0814	LEP	leptin	3952
TNFRSF21	2.0779	TNFRSF21	TNF receptor superfamily member 21	27242
CCL24	2.0705	CCL24	C-C motif chemokine ligand 24	6369
IL18RAP	2.0603	IL18RAP	interleukin 18 receptor accessory protein	8807
TNFSF8	2.0557	TNFSF8	TNF superfamily member 8	944
BMP8A	2.004	BMP8A	bone morphogenetic protein 8a	353500
CXCL16	1.9126	CXCL16	C-X-C motif chemokine ligand 16	58191
IFNG	1.9088	IFNG	interferon gamma	3458
TNFSF10	1.8775	TNFSF10	TNF superfamily member 10	8743
CD4	1.7814	CD4	CD4 molecule	920
CSF2RB	1.6761	CSF2RB	colony stimulating factor 2 receptor subunit beta	1439
IL27RA	1.6278	IL27RA	interleukin 27 receptor subunit alpha	9466
CCR2	1.5738	CCR2	C-C motif chemokine receptor 2	729230
IL3RA	1.5618	IL3RA	interleukin 3 receptor subunit alpha	3563
PRLR	1.5399	PRLR	prolactin receptor	5618
TNFSF18	1.5346	TNFSF18	TNF superfamily member 18	8995
IL10RA	1.5342	IL10RA	interleukin 10 receptor subunit alpha	3587
CCR7	1.5304	CCR7	C-C motif chemokine receptor 7	1236
TNFRSF10A	1.5299	TNFRSF10A	TNF receptor superfamily member 10a	8797
CCR5	1.5268	CCR5	C-C motif chemokine receptor 5	1234
IL6R	1.5134	IL6R	interleukin 6 receptor	3570
TNFSF15	1.5126	TNFSF15	TNF superfamily member 15	9966
TNFSF9	1.4869	TNFSF9	TNF superfamily member 9	8744
TNFSF13B	1.4772	TNFSF13B	TNF superfamily member 13b	10673
ACVRL1	1.4687	ACVRL1	activin A receptor like type 1	94
IL7R	1.4439	IL7R	interleukin 7 receptor	3575
CSF1R	1.4411	CSF1R	colony stimulating factor 1 receptor	1436
RELT	1.3806	RELT	RELT TNF receptor	84957
CXCR4	1.3627	CXCR4	C-X-C motif chemokine receptor 4	7852
CSF1	1.3469	CSF1	colony stimulating factor 1	1435
CD70	1.3211	CD70	CD70 molecule	970
LTB	1.3015	LTB	lymphotoxin beta	4050

[truncated: 3 more sheets: KEGG_Osteoclast Differentiation, STRING Analysis Results, Mitocarta_WebGestalt]
